# Supplementary material for: Simple rules can guide whether land- or ocean-based conservation will best benefit marine ecosystems
Source: PLoS Biol. 2017 Sep 6;15(9):e2001886. doi: 10.1371/journal.pbio.2001886 (PMC5587113; doi:10.1371/journal.pbio.2001886)
Supplement: S1 Table — Model parameters used to assess the cost effectiveness of conservation actions (restoration or protection) taken on land or sea to maximize extent of marine habitat (seagrass) in Moreton Bay, Southeast Queensland, Australia. Justification for the parameterisation is provided in the supplemental methods. (XLSX) [file pbio.2001886.s008.xlsx]

## Sheet: Table legend
S1_Table. Model parameters used to assess the cost effectiveness of conservation actions (restoration or protection) taken on land or sea to maximize extent of marine habitat (seagrass) in Moreton Bay, Southeast Queensland, Australia. Justification for the parameterisation is provided in the supplemental methods.

## Sheet: Table
Parameter	Description	Units	Value
B	Total annual budget	$ year-1	50000000
T	Project time length	years	30
	Discretisation of time	years	0.1
PS	Protected seagrass area	Ha	20
RS	Protected seagrass area that is undergoing restoration	Ha	0.01
AS	Seagrass area that is available for clearing or protection	Ha	16756
CS	Cleared seagrass suitable habitat area	Ha	6839
US	Seafloor habitat area unsuitable for seagrass	Ha	308905
P	Protected riparian habitat area	Ha	9277
R	Riparian habitat area undergoing restoration	Ha	0
A	Riparian habitat area in remnant condition available for either clearing or protection	Ha	8227
C	Riparian habitat area which has been cleared and is available for restoration	Ha	74625
FSR	Probability of success of restoring seagrass	%	38
FLR	Probability of success of restoring riparian areas	%	50
SE	Areal expansion rate of seagrass	% year-1	1.13
dS	Rate of loss of available seagrass	% year-1	0.5
dL	Rate of loss of available land	% year-1	0.745
SV	Rate of revegetation of seagrass - value indicates time required for restored seagrass habitat to achieve full coverage from the plugs that were planted from donor sites and is reported as a percentage. E.g. if 33% corresponds to 1/3 years.	% year-1	33
gL	Rate of revegetation on the land - indicates time required for ecosystem service in question to be fully restored and is reported as a percentage. E.g. if 10% corresponds to 1/10 years.	% year-1	10
CSR	Cost of seagrass restoration	$ ha-1	418000
CSP	Cost of seagrass protection	$ ha-1	131000
CLR	Cost of land restoration	$ ha-1	17310
CLP	Cost of land protection	$ ha-1	3530
Tmax	Maximum tonnes of suspended sediment which can be delivered to bay in a typical year if all riparian areas are cleared	T	350000
PSmax	Percent of total seagrass habitat which can be protected - indicates limits to the logistical feasibility of protection	%	8.8
RSmax	Percent of current seagrass habitat which can be in restoring condition in a given year - indicates limits to the logistical feasibility of restoration	%	0.1
RLmax	Percent of total riparian habitat in the catchment which can be restored - indicates limits to the amount of habitat which can be accessed for restoration	%	100
V_S	Annual ecosystem service value of seagrass	$ ha-1 yr-1	40439
V_L	Annual ecosystem service value of riparian areas	$ ha-1 yr-1	41665
