# Supplementary material for: Simple rules can guide whether land- or ocean-based conservation will best benefit marine ecosystems
Source: PLoS Biol. 2017 Sep 6;15(9):e2001886. doi: 10.1371/journal.pbio.2001886 (PMC5587113; doi:10.1371/journal.pbio.2001886)
Supplement: S2 Table — Studies from which estimates of areal expansion of seagrass beds were obtained. *: study measured gap size. (XLSX) [file pbio.2001886.s009.xlsx]

## Sheet: Legend
Table S2 Studies from which estimates of area expansion of seagrass beds were obtained. *: study measured gap size.

## Sheet: Table
Species	Location	Initial Size (km2)	Final size (km2)	Time (yr)	% Increase yr-1	Study
Long – term monitoring
Cymodocea rotundata	Bolinao, NW Philippines	n/a	n/a	2.1	33.3	Rollon et al. (1998)
Enhalus ovalis	Bolinao, NW Philippines	n/a	n/a	2.1	14.3	Rollon et al. (1998)
Halodule uninervis	Bolinao, NW Philippines	n/a	n/a	2.1	23.8	Rollon et al. (1998)
Halodule wrightii	Tampa Bay, FL	0.0179	0.0195	0.5	17.2	Bell et al. (1999)
		0.0186	0.0207	0.5	22.1
	Galveston Bay, Texas	n/a	n/a	18	3.7	Quammen & Onuf (1993)
		n/a	n/a	23	3.7
Posidonia australis	Jervis Bay, NSW, Australia	0.00761*	0.00307*	25	2.3	Meehan & West (2000)
Syringonium filiforme	St Croix, US Virgin Islands	1.33	3.34	28	8.1	Kendall et al. (2004)
Syringonium isoetifolium	Bolinao, NW Philippines	n/a	n/a	2.1	23.8	Rollon et al. (1998)
Thalassia hemprichii	Bolinao, NW Philippines	n/a	n/a	1.65	60.8	Rollon et al. (1998)
Thalassia testudinum	Puerto Rico	n/a	n/a	64	1.4	Hermandez-Cruz et al. (2006)
		1	4.2	22	14.5
		4.2	5.6	5	6.7
		5.2	6.2	8	2.4
Zostera capricornii	Botany Bay, NSW, Australia	2.23	3.28	42	0.01	Larkum & West (1990)
Zostera marina	Holmstange, Denmark	0.004	0.012	9	22.2	Frederiksen et al. 1999
		0.012	0.1	5	146.7
		0.044	0.14	6	36.4
		0.14	0.16	3	4.8
	Boddum, Denmark	0.033	0.05	4	12.5
		0.05	0.125	17	8.8
		0.0967	0.2917	6	36.4
	Vejle, Denmark	0.015	0.02	6	5.6
		0.02	0.0567	10	18.3
		0.0383	0.0583	4	13
Zostera nolti	Portugal	0.06	0.5	16	0.46	Cunha et al. (2005)
Zostera novazelandica	Kaikoura, South Island, New Zealand	n/a	n/a	0.5	6	Ramage & Schiel (1999)
Mix stand (Amphibolis and Posidonia)	Success Bank, WA, Australia	5.07	10.36	30	0.03	Kendrick et al. (2000)
Seagrass bed (Halodule uninervis, Cymodocea serrulata, Halophila ovalis)	Green Island, QLD, Australia	0.011	0.225	35	0.56	Udy et al. (1999)
Restoration experiment
Halodule wrightii	Longboat Key, FL, USA	1.5 x 10-6	1.19 x 10-4	3	26.1	Uhrin et al. (2009)
		2.6 x 10-6	0.001	3	131.6
		1.2 x 10-6	7.93 x 10-4	3	220.1
		2.2 x 10-6	2.89 x 10-4	3	43.4
		1.5 x 10-6	8.98 x 10-4	3	199.2
		n/a	n/a	2	211
	St. Petersburg, FL, USA	n/a	n/a	2	256.9
Thalassia testudinum	Longboat Key, FL, USA	1.8 x 10-6	3.9 x 10-6	3	0.4
Zostera marina	Ocean City, ML, USA	n/a	n/a	2	27.5

## Sheet: References
References Table S2
Bell SS, Robbins BD, Jensen SL (1999) Gap dynamics in a seagrass landscape. Ecosystems 2:493-504
Cunha AH, Santos RP, Gaspar AP, Bairros MF (2005) Seagrass landscape-scale changes in response to disturbance created by the dynamics of barrier-islands: A case study from Ria Formosa (Southern Portugal). Estuarine Coastal and Shelf Science 64:636-644
Frederiksen M, Krause-Jensen D, Holmer M, Laursen JS (2004) Long-term changes in area distribution of eelgrass (Zostera marina) in Danish coastal waters. Aquatic Botany 78:167-181
Hernandez-Cruz LR, Purkis SJ, Riegl BM (2006) Documenting decadal spatial changes in seagrass and Acropora palmata cover by aerial photography analysis in Vieques, Puerto Rico: 1937-2000. Bulletin of Marine Science 79:401-414
Kendall MS, Battista T, Hillis-Starr Z (2004) Long term expansion of a deep Syringodium filiforme meadow in St. Croix, US Virgin Islands: the potential role of hurricanes in the dispersal of seeds. Aquatic Botany 78:15-25
Kendrick GA, Hegge BJ, Wyllie A, Davidson A, Lord DA (2000) Changes in seagrass cover on Success and Parmelia Banks, Western Australia between 1965 and 1995. Estuarine Coastal and Shelf Science 50:341-353
Larkum AWD, West RJ (1990) Long-term changes of seagrass meadows in Botany-Bay, Australia. Aquatic Botany 37:55-70
Meehan AJ, West RJ (2000) Recovery times for a damaged Posidonia australis bed in south eastern Australia. Aquatic Botany 67:161-167
Quammen ML, Onue CP (1993) Laguna Madre - Seagrass changes continue decades after salinity reduction. Estuaries 16:302-310
Ramage DL, Schiel DR (1999) Patch dynamics and response to disturbance of the seagrass Zostera novazelandica on intertidal platforms in southern New Zealand. Marine Ecology Progress Series 189:275-288
Rollon RN, Van Steveninck EDD, Van Vierssen W, Fortes MD (1998) Contrasting recolonization strategies in multi-species seagrass meadows. Marine Pollution Bulletin 37:450-459
Udy JW, Dennison WC, Long WJL, McKenzie LJ (1999) Responses of seagrass to nutrients in the Great Barrier Reef, Australia. Marine Ecology Progress Series 185:257-271
Uhrin AV, Hall MO, Merello MF, Fonseca MS (2009) Survival and expansion of mechanically transplanted seagrass sods. Restoration Ecology 17:359-368
