# Supplementary material for: Simple rules can guide whether land- or ocean-based conservation will best benefit marine ecosystems
Source: PLoS Biol. 2017 Sep 6;15(9):e2001886. doi: 10.1371/journal.pbio.2001886 (PMC5587113; doi:10.1371/journal.pbio.2001886)
Supplement: S3 Table — Table outlining sensitivity analyses. (XLSX) [file pbio.2001886.s010.xlsx]

## Sheet: Legend
Table S3. Table outlining sensitivity analyses.

## Sheet: Table
Research question	Parameters	Parameter description	Range of values	Response variable	Output location
How does the rate of decline and expansion of the marine ecosystem affect the optimal action to take?	g_S	Expansion rate of seagrass	0 - 14 % yr-1	Optimal action & Area of intact seagrass after 30 years	Fig 4
	d_S	Decline rate of seagrass	0 - 7 % yr-1
	d_LL	Rate of loss of available land (% yr-1)	0.75% yr-1; 7% yr-1
	C_L / (P_L + R_L + A_L)	Magnitude of loss of available land in yr = 1 (%)	20%; 80%
Does the form of the relationship between seagrass suitable area and sediment loads affect the optimal action to take or the maximum area of seagrass achieved?		Equation relating 'Suitable' (Suitable habitat area) to 'Sediment' (tonnes of sediment in each year)	Linear vs Convex functional form across same range of values	Optimal action & Relative change in area of intact seagrass after 30 years	S4_Fig
				Proportional change over 30 years in: seagrass suitable area; protected seagrass area; restoring seagrass area; and sediment loads	Fig 3 vs. S6_Fig
How does the area of seagrass suitable habitat that is appropriate for restoration affect the area of intact seagrass habitat over the 30 year project duration?	RS_max	Parameter is a cap imposed on the area of marine habitat that is suitbale for marine restoration (%)	1 %; 0.1 %	Proportional area of intact seagrass after 30 years	S1_Fig
How does the rate of revegetation affect the optimal action to take? Conducted for 2 scenarios of rate of expansion of seagrass	g_SR	Revegetation rate of the marine ecosystem, describing the time delay for restoration to achieve ecosystem services desired	0 - 30 years (Units are % of 30 years; e.g. 10 year = 10/30 years project, gives 33%)	Optimal action	S2_Fig
	g_LR	Revegetation of the terrestrial ecosystem, describing the time delay for restoration to achieve ecosystem services desired	0 - 30 years (Units are % of 30 years; e.g. 10 year = 10/30 years project, gives 33%)
	g_S	Expansion rate of seagrass	1.13% yr-1; 5% yr-1
How does the cost of marine and terrestrial restoration affect the optimal action to take? Conducted for 2 scenarios of rate of expansion of seagrass	C_SR	Cost of restoration of marine habitat ($ ha-1)	0 - $1,000,000 ha-1	Optimal action	S3_Fig
	C_LR	Cost of restoration of terrestrial habitat ($ ha-1)	0 - $1,000,000 ha-1
	g_S	Expansion rate of seagrass	1.13% yr-1; 5% yr-1
