# Supplementary material for: Simple rules can guide whether land- or ocean-based conservation will best benefit marine ecosystems
Source: PLoS Biol. 2017 Sep 6;15(9):e2001886. doi: 10.1371/journal.pbio.2001886 (PMC5587113; doi:10.1371/journal.pbio.2001886)
Supplement: S3 Data — Data used to generate S1 Fig panel B. Data for S1 Fig panel A are found in in S1 Data. (XLS) [file pbio.2001886.s014.xls]

## Sheet: Sheet1
Time	Sediment - Protect Ocean	Sediment - Restore Ocean	Sediment - Protect Land	Sediment - Restore Land	Suitable - Protect Ocean	Suitable - Restore Ocean	Suitable - Protect Land	Suitable - Restore Land	Protected - Protect Ocean	Protected - Restore Ocean	Protected- Protect Land	Protected - Restore Land	Intact - Protect Ocean	Intact - Restore Ocean	Intact - Protect Land	Intact - Restore Land
0.1	1	1	1	1	1	1	1	1	1	1	1	1	1	1	1	1
0.2	1	1	1	1	1	1	1	1	2.90837	1	1	1	1	1	1	1
0.3	1	1	1	1	1	1	1	1	4.81667	1.0075	1	1	1	1.00001	1	1
0.4	1	1	0.999986	0.999981	1	1	1	1	6.72492	1.02225	1	1	1	1.00003	1	1
0.5	1	1	0.999958	0.999942	1	1	1	1	8.63311	1.04402	1	1	1.00001	1.00005	1	1
0.6	1	1	0.999916	0.999885	1	1	1	1	10.5412	1.07256	1	1	1.00001	1.00009	1	1
0.7	1	1	0.99986	0.999808	1	1	1.00001	1.00001	12.4493	1.10766	1.00001	1.00001	1.00002	1.00013	1.00001	1.00001
0.8	1	1	0.99979	0.999714	1	1	1.00001	1.00001	14.3574	1.1491	1.00001	1.00001	1.00002	1.00018	1.00001	1.00001
0.9	1	1	0.999706	0.999601	1	1	1.00001	1.00002	16.2654	1.19667	1.00001	1.00001	1.00003	1.00023	1.00001	1.00001
1	1	1	0.999623	0.999469	1	1	1.00001	1.00002	18.1733	1.25017	1.00001	1.00002	1.00004	1.0003	1.00001	1.00002
1.1	1	1	0.99954	0.99932	1	1	1.00002	1.00003	20.0812	1.3094	1.00002	1.00002	1.00005	1.00037	1.00002	1.00002
1.2	1	1	0.999457	0.999153	1	1	1.00002	1.00003	20.081	1.37418	1.00002	1.00002	1.00006	1.00044	1.00002	1.00002
1.3	1	1	0.999374	0.998968	1	1	1.00002	1.00004	20.0808	1.44431	1.00002	1.00003	1.00007	1.00053	1.00002	1.00003
1.4	1	1	0.999291	0.998766	1	1	1.00003	1.00005	20.0806	1.51963	1.00003	1.00003	1.00008	1.00062	1.00003	1.00003
1.5	1	1	0.999208	0.998546	1	1	1.00003	1.00006	20.0804	1.59996	1.00003	1.00003	1.0001	1.00071	1.00003	1.00003
1.6	1	1	0.999126	0.99831	1	1	1.00003	1.00007	20.0802	1.68513	1.00003	1.00004	1.00011	1.00081	1.00003	1.00004
1.7	1	1	0.999043	0.998056	1	1	1.00004	1.00008	20.08	1.77499	1.00004	1.00004	1.00012	1.00092	1.00004	1.00004
1.8	1	1	0.99896	0.997786	1	1	1.00004	1.00009	20.0798	1.86939	1.00004	1.00004	1.00013	1.00103	1.00004	1.00004
1.9	1	1	0.998878	0.997499	1	1	1.00004	1.0001	20.0796	1.96816	1.00004	1.00005	1.00014	1.00115	1.00004	1.00005
2	1	1	0.998795	0.997196	1	1	1.00005	1.00011	20.0795	2.07117	1.00005	1.00005	1.00015	1.00127	1.00005	1.00005
2.1	1	1	0.998713	0.996876	1	1	1.00005	1.00012	20.0793	2.17828	1.00005	1.00005	1.00016	1.0014	1.00005	1.00005
2.2	1	1	0.998631	0.99654	1	1	1.00005	1.00013	20.0791	2.28935	1.00005	1.00006	1.00017	1.00153	1.00005	1.00006
2.3	1	1	0.998549	0.996189	1	1	1.00006	1.00015	20.079	2.40425	1.00006	1.00006	1.00019	1.00166	1.00006	1.00006
2.4	1	1	0.998466	0.995822	1	1	1.00006	1.00016	20.0788	2.52285	1.00006	1.00006	1.0002	1.0018	1.00006	1.00006
2.5	1	1	0.998384	0.995439	1	1	1.00006	1.00018	20.0787	2.64504	1.00006	1.00007	1.00021	1.00195	1.00006	1.00007
2.6	1	1	0.998302	0.995041	1	1	1.00007	1.00019	20.0786	2.77069	1.00007	1.00007	1.00022	1.0021	1.00007	1.00007
2.7	1	1	0.99822	0.994627	1	1	1.00007	1.00021	20.0784	2.89969	1.00007	1.00007	1.00023	1.00225	1.00007	1.00007
2.8	1	1	0.998139	0.994199	1	1	1.00007	1.00023	20.0783	3.03193	1.00007	1.00008	1.00024	1.00241	1.00007	1.00008
2.9	1	1	0.998057	0.993755	1	1	1.00008	1.00024	20.0782	3.1673	1.00008	1.00008	1.00025	1.00257	1.00008	1.00008
3	1	1	0.997975	0.993297	1	1	1.00008	1.00026	20.078	3.3057	1.00008	1.00008	1.00026	1.00273	1.00008	1.00008
3.1	1	1	0.997893	0.992824	1	1	1.00008	1.00028	20.0779	3.44703	1.00008	1.00008	1.00028	1.0029	1.00008	1.00008
3.2	1	1	0.997812	0.992336	1	1	1.00009	1.0003	20.0778	3.59119	1.00009	1.00009	1.00029	1.00307	1.00009	1.00009
3.3	1	1	0.99773	0.991835	1	1	1.00009	1.00032	20.0777	3.73809	1.00009	1.00009	1.0003	1.00324	1.00009	1.00009
3.4	1	1	0.997649	0.991319	1	1	1.00009	1.00034	20.0776	3.88764	1.00009	1.00009	1.00031	1.00342	1.00009	1.00009
3.5	1	1	0.997568	0.990789	1	1	1.00009	1.00036	20.0775	4.03975	1.00009	1.0001	1.00032	1.0036	1.00009	1.0001
3.6	1	1	0.997486	0.990245	1	1	1.0001	1.00038	20.0774	4.19433	1.0001	1.0001	1.00033	1.00378	1.0001	1.0001
3.7	1	1	0.997405	0.989687	1	1	1.0001	1.0004	20.0773	4.35131	1.0001	1.0001	1.00034	1.00396	1.0001	1.0001
3.8	1	1	0.997324	0.989116	1	1	1.0001	1.00042	20.0772	4.51061	1.0001	1.00011	1.00035	1.00415	1.0001	1.00011
3.9	1	1	0.997243	0.988531	1	1	1.00011	1.00045	20.0771	4.67214	1.00011	1.00011	1.00036	1.00434	1.00011	1.00011
4	1	1	0.997162	0.987933	1	1	1.00011	1.00047	20.077	4.83584	1.00011	1.00011	1.00038	1.00453	1.00011	1.00011
4.1	1	1	0.997081	0.987321	1	1	1.00011	1.00049	20.0769	5.00163	1.00011	1.00012	1.00039	1.00473	1.00011	1.00012
4.2	1	1	0.997	0.986697	1	1	1.00012	1.00052	20.0768	5.16945	1.00012	1.00012	1.0004	1.00492	1.00012	1.00012
4.3	1	1	0.99692	0.986059	1	1	1.00012	1.00054	20.0768	5.33922	1.00012	1.00012	1.00041	1.00512	1.00012	1.00012
4.4	1	1	0.996839	0.985409	1	1	1.00012	1.00057	20.0767	5.51089	1.00012	1.00013	1.00042	1.00533	1.00012	1.00013
4.5	1	1	0.996758	0.984746	1	1	1.00013	1.00059	20.0766	5.68439	1.00013	1.00013	1.00043	1.00553	1.00013	1.00013
4.6	1	1	0.996678	0.984071	1	1	1.00013	1.00062	20.0765	5.85966	1.00013	1.00013	1.00044	1.00574	1.00013	1.00013
4.7	1	1	0.996597	0.983383	1	1	1.00013	1.00065	20.0765	6.03664	1.00013	1.00014	1.00045	1.00594	1.00013	1.00014
4.8	1	1	0.996517	0.982683	1	1	1.00014	1.00067	20.0764	6.21528	1.00014	1.00014	1.00046	1.00615	1.00014	1.00014
4.9	1	1	0.996437	0.981971	1	1	1.00014	1.0007	20.0763	6.39552	1.00014	1.00014	1.00048	1.00637	1.00014	1.00014
5	1	1	0.996356	0.981247	1	1	1.00014	1.00073	20.0763	6.5773	1.00014	1.00014	1.00049	1.00658	1.00014	1.00014
5.1	1	1	0.996276	0.980511	1	1	1.00015	1.00076	20.0762	6.76059	1.00015	1.00015	1.0005	1.00679	1.00015	1.00015
5.2	1	1	0.996196	0.979763	1	1	1.00015	1.00078	20.0762	6.94532	1.00015	1.00015	1.00051	1.00701	1.00015	1.00015
5.3	1	1	0.996116	0.979003	1	1	1.00015	1.00081	20.0761	7.13145	1.00015	1.00015	1.00052	1.00723	1.00015	1.00015
5.4	1	1	0.996036	0.978232	1	1	1.00016	1.00084	20.076	7.31893	1.00016	1.00016	1.00053	1.00745	1.00016	1.00016
5.5	1	1	0.995956	0.97745	1	1	1.00016	1.00087	20.076	7.50772	1.00016	1.00016	1.00054	1.00767	1.00016	1.00016
5.6	1	1	0.995877	0.976656	1	1	1.00016	1.0009	20.0759	7.69778	1.00016	1.00016	1.00055	1.00789	1.00016	1.00016
5.7	1	1	0.995797	0.975851	1	1	1.00016	1.00094	20.0759	7.88906	1.00016	1.00017	1.00056	1.00812	1.00016	1.00017
5.8	1	1	0.995717	0.975035	1	1	1.00017	1.00097	20.0758	8.08153	1.00017	1.00017	1.00057	1.00834	1.00017	1.00017
5.9	1	1	0.995638	0.974208	1	1	1.00017	1.001	20.0758	8.27514	1.00017	1.00017	1.00059	1.00857	1.00017	1.00017
6	1	1	0.995558	0.97337	1	1	1.00017	1.00103	20.0757	8.46985	1.00017	1.00018	1.0006	1.0088	1.00017	1.00018
6.1	1	1	0.995479	0.972521	1	1	1.00018	1.00106	20.0757	8.66564	1.00018	1.00018	1.00061	1.00903	1.00018	1.00018
6.2	1	1	0.995399	0.971662	1	1	1.00018	1.0011	20.0757	8.86246	1.00018	1.00018	1.00062	1.00926	1.00018	1.00018
6.3	1	1	0.99532	0.970792	1	1	1.00018	1.00113	20.0756	9.06028	1.00018	1.00019	1.00063	1.00949	1.00018	1.00019
6.4	1	1	0.995241	0.969912	1	1	1.00019	1.00116	20.0756	9.25907	1.00019	1.00019	1.00064	1.00972	1.00019	1.00019
6.5	1	1	0.995161	0.969022	1	1	1.00019	1.0012	20.0755	9.4588	1.00019	1.00019	1.00065	1.00995	1.00019	1.00019
6.6	1	1	0.995082	0.968121	1	1	1.00019	1.00123	20.0755	9.65943	1.00019	1.0002	1.00066	1.01019	1.00019	1.0002
6.7	1	1	0.995003	0.967211	1	1	1.0002	1.00127	20.0755	9.86094	1.0002	1.0002	1.00067	1.01042	1.0002	1.0002
6.8	1	1	0.994924	0.96629	1	1	1.0002	1.0013	20.0754	10.0633	1.0002	1.0002	1.00068	1.01066	1.0002	1.0002
6.9	1	1	0.994846	0.96536	1	1	1.0002	1.00134	20.0754	10.2665	1.0002	1.0002	1.00069	1.0109	1.0002	1.0002
7	1	1	0.994767	0.964419	1	1	1.00021	1.00137	20.0754	10.4704	1.00021	1.00021	1.00071	1.01114	1.00021	1.00021
7.1	1	1	0.994688	0.963469	1	1	1.00021	1.00141	20.0753	10.6751	1.00021	1.00021	1.00072	1.01137	1.00021	1.00021
7.2	1	1	0.994609	0.96251	1	1	1.00021	1.00145	20.0753	10.8806	1.00021	1.00021	1.00073	1.01161	1.00021	1.00021
7.3	1	1	0.994531	0.961541	1	1	1.00021	1.00148	20.0753	11.0868	1.00021	1.00022	1.00074	1.01186	1.00021	1.00022
7.4	1	1	0.994452	0.960562	1	1	1.00022	1.00152	20.0753	11.2937	1.00022	1.00022	1.00075	1.0121	1.00022	1.00022
7.5	1	1	0.994374	0.959575	1	1	1.00022	1.00156	20.0752	11.5012	1.00022	1.00022	1.00076	1.01234	1.00022	1.00022
7.6	1	1	0.994295	0.958578	1	1	1.00022	1.0016	20.0752	11.7094	1.00022	1.00023	1.00077	1.01258	1.00022	1.00023
7.7	1	1	0.994217	0.957572	1	1	1.00023	1.00163	20.0752	11.9182	1.00023	1.00023	1.00078	1.01283	1.00023	1.00023
7.8	1	1	0.994139	0.956557	1	1	1.00023	1.00167	20.0752	12.1276	1.00023	1.00023	1.00079	1.01307	1.00023	1.00023
7.9	1	1	0.994061	0.955534	1	1	1.00023	1.00171	20.0751	12.3377	1.00023	1.00024	1.0008	1.01331	1.00023	1.00024
8	1	1	0.993983	0.954501	1	1	1.00024	1.00175	20.0751	12.5482	1.00024	1.00024	1.00081	1.01356	1.00024	1.00024
8.1	1	1	0.993905	0.95346	1	1	1.00024	1.00179	20.0751	12.7593	1.00024	1.00024	1.00082	1.01381	1.00024	1.00024
8.2	1	1	0.993827	0.95241	1	1	1.00024	1.00183	20.0751	12.971	1.00024	1.00024	1.00084	1.01405	1.00024	1.00024
8.3	1	1	0.993749	0.951351	1	1	1.00025	1.00187	20.075	13.1832	1.00025	1.00025	1.00085	1.0143	1.00025	1.00025
8.4	1	1	0.993671	0.950285	1	1	1.00025	1.00191	20.075	13.3958	1.00025	1.00025	1.00086	1.01455	1.00025	1.00025
8.5	1	1	0.993593	0.949209	1	1	1.00025	1.00195	20.075	13.6089	1.00025	1.00025	1.00087	1.01479	1.00025	1.00025
8.6	1	1	0.993515	0.948126	1	1	1.00025	1.00199	20.075	13.8225	1.00025	1.00026	1.00088	1.01504	1.00025	1.00026
8.7	1	1	0.993438	0.947034	1	1	1.00026	1.00203	20.075	14.0366	1.00026	1.00026	1.00089	1.01529	1.00026	1.00026
8.8	1	1	0.99336	0.945935	1	1	1.00026	1.00207	20.0749	14.2511	1.00026	1.00026	1.0009	1.01554	1.00026	1.00026
8.9	1	1	0.993283	0.944827	1	1	1.00026	1.00211	20.0749	14.466	1.00026	1.00027	1.00091	1.01579	1.00026	1.00027
9	1	1	0.993205	0.943711	1	1	1.00027	1.00216	20.0749	14.6813	1.00027	1.00027	1.00092	1.01604	1.00027	1.00027
9.1	1	1	0.993128	0.942588	1	1	1.00027	1.0022	20.0749	14.8969	1.00027	1.00027	1.00093	1.01629	1.00027	1.00027
9.2	1	1	0.993051	0.941456	1	1	1.00027	1.00224	20.0749	15.113	1.00027	1.00028	1.00094	1.01654	1.00027	1.00028
9.3	1	1	0.992974	0.940317	1	1	1.00028	1.00228	20.0749	15.3294	1.00028	1.00028	1.00095	1.0168	1.00028	1.00028
9.4	1	1	0.992896	0.939171	1	1	1.00028	1.00233	20.0749	15.5462	1.00028	1.00028	1.00096	1.01705	1.00028	1.00028
9.5	1	1	0.992819	0.938017	1	1	1.00028	1.00237	20.0748	15.7634	1.00028	1.00028	1.00098	1.0173	1.00028	1.00028
9.6	1	1	0.992742	0.936855	1	1	1.00029	1.00241	20.0748	15.9808	1.00029	1.00029	1.00099	1.01755	1.00029	1.00029
9.7	1	1	0.992665	0.935686	1	1	1.00029	1.00246	20.0748	16.1986	1.00029	1.00029	1.001	1.01781	1.00029	1.00029
9.8	1	1	0.992589	0.93451	1	1	1.00029	1.0025	20.0748	16.4167	1.00029	1.00029	1.00101	1.01806	1.00029	1.00029
9.9	1	1	0.992512	0.933327	1	1	1.00029	1.00254	20.0748	16.6351	1.00029	1.0003	1.00102	1.01831	1.00029	1.0003
10	1	1	0.992435	0.932136	1	1	1.0003	1.00259	20.0748	16.8538	1.0003	1.0003	1.00103	1.01857	1.0003	1.0003
10.1	1	1	0.992358	0.930939	1	1	1.0003	1.00263	20.0748	17.0727	1.0003	1.0003	1.00104	1.01882	1.0003	1.0003
10.2	1	1	0.992282	0.929734	1	1	1.0003	1.00268	20.0748	17.292	1.0003	1.00031	1.00105	1.01907	1.0003	1.00031
10.3	1	1	0.992205	0.928523	1	1	1.00031	1.00272	20.0747	17.5114	1.00031	1.00031	1.00106	1.01933	1.00031	1.00031
10.4	1	1	0.992129	0.927304	1	1	1.00031	1.00277	20.0747	17.7312	1.00031	1.00031	1.00107	1.01958	1.00031	1.00031
10.5	1	1	0.992053	0.926079	1	1	1.00031	1.00281	20.0747	17.9512	1.00031	1.00032	1.00108	1.01984	1.00031	1.00032
10.6	1	1	0.991976	0.924847	1	1	1.00032	1.00286	20.0747	18.1714	1.00032	1.00032	1.00109	1.02009	1.00032	1.00032
10.7	1	1	0.9919	0.923609	1	1	1.00032	1.0029	20.0747	18.3919	1.00032	1.00032	1.0011	1.02035	1.00032	1.00032
10.8	1	1	0.991824	0.922364	1	1	1.00032	1.00295	20.0747	18.6125	1.00032	1.00032	1.00111	1.02061	1.00032	1.00032
10.9	1	1	0.991748	0.921112	1	1	1.00032	1.003	20.0747	18.8334	1.00032	1.00033	1.00112	1.02086	1.00032	1.00033
11	1	1	0.991672	0.919855	1	1	1.00033	1.00304	20.0747	19.0545	1.00033	1.00033	1.00114	1.02112	1.00033	1.00033
11.1	1	1	0.991596	0.91859	1	1	1.00033	1.00309	20.0747	19.2758	1.00033	1.00033	1.00115	1.02137	1.00033	1.00033
11.2	1	1	0.99152	0.91732	1	1	1.00033	1.00314	20.0747	19.4973	1.00033	1.00034	1.00116	1.02163	1.00033	1.00034
11.3	1	1	0.991444	0.916043	1	1	1.00034	1.00318	20.0747	19.719	1.00034	1.00034	1.00117	1.02189	1.00034	1.00034
11.4	1	1	0.991368	0.91476	1	1	1.00034	1.00323	20.0746	19.9408	1.00034	1.00034	1.00118	1.02214	1.00034	1.00034
11.5	1	1	0.991293	0.913471	1	1	1.00034	1.00328	20.0746	20.1629	1.00034	1.00035	1.00119	1.0224	1.00034	1.00035
11.6	1	1	0.991217	0.912176	1	1	1.00035	1.00332	20.0746	20.3851	1.00035	1.00035	1.0012	1.02266	1.00035	1.00035
11.7	1	1	0.991141	0.910875	1	1	1.00035	1.00337	20.0746	20.6074	1.00035	1.00035	1.00121	1.02292	1.00035	1.00035
11.8	1	1	0.991066	0.909568	1	1	1.00035	1.00342	20.0746	20.8299	1.00035	1.00035	1.00122	1.02317	1.00035	1.00035
11.9	1	1	0.99099	0.908255	1	1	1.00036	1.00347	20.0746	21.0526	1.00036	1.00036	1.00123	1.02343	1.00036	1.00036
12	1	1	0.990915	0.906937	1	1	1.00036	1.00351	20.0746	21.2754	1.00036	1.00036	1.00124	1.02369	1.00036	1.00036
12.1	1	1	0.99084	0.905612	1	1	1.00036	1.00356	20.0746	21.4984	1.00036	1.00036	1.00125	1.02395	1.00036	1.00036
12.2	1	1	0.990765	0.904282	1	1	1.00036	1.00361	20.0746	21.7215	1.00036	1.00037	1.00126	1.0242	1.00036	1.00037
12.3	1	1	0.990689	0.902947	1	1	1.00037	1.00366	20.0746	21.9448	1.00037	1.00037	1.00127	1.02446	1.00037	1.00037
12.4	1	1	0.990614	0.901606	1	1	1.00037	1.00371	20.0746	22.1681	1.00037	1.00037	1.00128	1.02472	1.00037	1.00037
12.5	1	1	0.990539	0.900259	1	1	1.00037	1.00376	20.0746	22.3916	1.00037	1.00038	1.00129	1.02498	1.00037	1.00038
12.6	1	1	0.990464	0.898907	1	1	1.00038	1.0038	20.0746	22.6152	1.00038	1.00038	1.0013	1.02524	1.00038	1.00038
12.7	1	1	0.990389	0.89755	1	1	1.00038	1.00385	20.0746	22.839	1.00038	1.00038	1.00132	1.02549	1.00038	1.00038
12.8	1	1	0.990315	0.896187	1	1	1.00038	1.0039	20.0746	23.0628	1.00038	1.00038	1.00133	1.02575	1.00038	1.00038
12.9	1	1	0.99024	0.894819	1	1	1.00039	1.00395	20.0746	23.2868	1.00039	1.00039	1.00134	1.02601	1.00039	1.00039
13	1	1	0.990165	0.893446	1	1	1.00039	1.004	20.0746	23.5108	1.00039	1.00039	1.00135	1.02627	1.00039	1.00039
13.1	1	1	0.990091	0.892068	1	1	1.00039	1.00405	20.0746	23.735	1.00039	1.00039	1.00136	1.02653	1.00039	1.00039
13.2	1	1	0.990016	0.890685	1	1	1.00039	1.0041	20.0745	23.9592	1.00039	1.0004	1.00137	1.02679	1.00039	1.0004
13.3	1	1	0.989942	0.889296	1	1	1.0004	1.00415	20.0745	24.1836	1.0004	1.0004	1.00138	1.02705	1.0004	1.0004
13.4	1	1	0.989867	0.887903	1	1	1.0004	1.0042	20.0745	24.408	1.0004	1.0004	1.00139	1.02731	1.0004	1.0004
13.5	1	1	0.989793	0.886505	1	1	1.0004	1.00425	20.0745	24.6326	1.0004	1.00041	1.0014	1.02756	1.0004	1.00041
13.6	1	1	0.989718	0.885101	1	1	1.00041	1.0043	20.0745	24.8572	1.00041	1.00041	1.00141	1.02782	1.00041	1.00041
13.7	1	1	0.989644	0.883693	1	1	1.00041	1.00435	20.0745	25.0819	1.00041	1.00041	1.00142	1.02808	1.00041	1.00041
13.8	1	1	0.98957	0.882281	1	1	1.00041	1.0044	20.0745	25.3067	1.00041	1.00041	1.00143	1.02834	1.00041	1.00041
13.9	1	1	0.989496	0.880863	1	1	1.00042	1.00445	20.0745	25.5316	1.00042	1.00042	1.00144	1.0286	1.00042	1.00042
14	1	1	0.989422	0.879441	1	1	1.00042	1.0045	20.0745	25.7565	1.00042	1.00042	1.00145	1.02886	1.00042	1.00042
14.1	1	1	0.989348	0.878014	1	1	1.00042	1.00455	20.0745	25.9815	1.00042	1.00042	1.00146	1.02912	1.00042	1.00042
14.2	1	1	0.989274	0.876583	1	1	1.00042	1.0046	20.0745	26.2066	1.00042	1.00043	1.00147	1.02938	1.00042	1.00043
14.3	1	1	0.9892	0.875147	1	1	1.00043	1.00465	20.0745	26.4318	1.00043	1.00043	1.00148	1.02964	1.00043	1.00043
14.4	1	1	0.989127	0.873707	1	1	1.00043	1.0047	20.0745	26.657	1.00043	1.00043	1.00149	1.0299	1.00043	1.00043
14.5	1	1	0.989053	0.872262	1	1	1.00043	1.00475	20.0745	26.8823	1.00043	1.00044	1.0015	1.03016	1.00043	1.00044
14.6	1	1	0.988979	0.870813	1	1	1.00044	1.0048	20.0745	27.1076	1.00044	1.00044	1.00151	1.03042	1.00044	1.00044
14.7	1	1	0.988906	0.869359	1	1	1.00044	1.00486	20.0745	27.333	1.00044	1.00044	1.00152	1.03068	1.00044	1.00044
14.8	1	1	0.988832	0.867901	1	1	1.00044	1.00491	20.0745	27.5585	1.00044	1.00044	1.00153	1.03093	1.00044	1.00044
14.9	1	1	0.988759	0.866439	1	1	1.00044	1.00496	20.0745	27.784	1.00044	1.00045	1.00154	1.03119	1.00044	1.00045
15	1	1	0.988685	0.864973	1	1	1.00045	1.00501	20.0745	28.0096	1.00045	1.00045	1.00155	1.03145	1.00045	1.00045
15.1	1	1	0.988612	0.863502	1	1	1.00045	1.00506	20.0745	28.2352	1.00045	1.00045	1.00157	1.03171	1.00045	1.00045
15.2	1	1	0.988539	0.862028	1	1	1.00045	1.00511	20.0745	28.4609	1.00045	1.00046	1.00158	1.03197	1.00045	1.00046
15.3	1	1	0.988466	0.860549	1	1	1.00046	1.00516	20.0745	28.6866	1.00046	1.00046	1.00159	1.03223	1.00046	1.00046
15.4	1	1	0.988393	0.859067	1	1	1.00046	1.00522	20.0745	28.9124	1.00046	1.00046	1.0016	1.03249	1.00046	1.00046
15.5	1	1	0.988319	0.85758	1	1	1.00046	1.00527	20.0745	29.1382	1.00046	1.00046	1.00161	1.03275	1.00046	1.00046
15.6	1	1	0.988246	0.85609	1	1	1.00047	1.00532	20.0745	29.3641	1.00047	1.00047	1.00162	1.03301	1.00047	1.00047
15.7	1	1	0.988174	0.854595	1	1	1.00047	1.00537	20.0745	29.59	1.00047	1.00047	1.00163	1.03327	1.00047	1.00047
15.8	1	1	0.988101	0.853097	1	1	1.00047	1.00542	20.0745	29.8159	1.00047	1.00047	1.00164	1.03353	1.00047	1.00047
15.9	1	1	0.988028	0.851595	1	1	1.00047	1.00547	20.0745	30.0419	1.00047	1.00048	1.00165	1.03379	1.00047	1.00048
16	1	1	0.987955	0.850089	1	1	1.00048	1.00553	20.0745	30.2679	1.00048	1.00048	1.00166	1.03405	1.00048	1.00048
16.1	1	1	0.987883	0.848579	1	1	1.00048	1.00558	20.0745	30.494	1.00048	1.00048	1.00167	1.03431	1.00048	1.00048
16.2	1	1	0.98781	0.847066	1	1	1.00048	1.00563	20.0745	30.7201	1.00048	1.00049	1.00168	1.03457	1.00048	1.00049
16.3	1	1	0.987737	0.845549	1	1	1.00049	1.00568	20.0745	30.9462	1.00049	1.00049	1.00169	1.03483	1.00049	1.00049
16.4	1	1	0.987665	0.844029	1	1	1.00049	1.00573	20.0745	31.1724	1.00049	1.00049	1.0017	1.03509	1.00049	1.00049
16.5	1	1	0.987593	0.842504	1	1	1.00049	1.00579	20.0745	31.3986	1.00049	1.00049	1.00171	1.03535	1.00049	1.00049
16.6	1	1	0.98752	0.840977	1	1	1.00049	1.00584	20.0745	31.6248	1.00049	1.0005	1.00172	1.03561	1.00049	1.0005
16.7	1	1	0.987448	0.839446	1	1	1.0005	1.00589	20.0745	31.8511	1.0005	1.0005	1.00173	1.03587	1.0005	1.0005
16.8	1	1	0.987376	0.837911	1	1	1.0005	1.00594	20.0745	32.0774	1.0005	1.0005	1.00174	1.03612	1.0005	1.0005
16.9	1	1	0.987304	0.836373	1	1	1.0005	1.00599	20.0745	32.3037	1.0005	1.00051	1.00175	1.03638	1.0005	1.00051
17	1	1	0.987232	0.834832	1	1	1.00051	1.00605	20.0745	32.53	1.00051	1.00051	1.00176	1.03664	1.00051	1.00051
17.1	1	1	0.98716	0.833287	1	1	1.00051	1.0061	20.0745	32.7564	1.00051	1.00051	1.00177	1.0369	1.00051	1.00051
17.2	1	1	0.987088	0.831739	1	1	1.00051	1.00615	20.0745	32.9828	1.00051	1.00051	1.00178	1.03716	1.00051	1.00051
17.3	1	1	0.987016	0.830187	1	1	1.00052	1.0062	20.0745	33.2093	1.00052	1.00052	1.00179	1.03742	1.00052	1.00052
17.4	1	1	0.986944	0.828633	1	1	1.00052	1.00626	20.0745	33.4357	1.00052	1.00052	1.0018	1.03768	1.00052	1.00052
17.5	1	1	0.986872	0.827075	1	1	1.00052	1.00631	20.0745	33.6622	1.00052	1.00052	1.00181	1.03794	1.00052	1.00052
17.6	1	1	0.9868	0.825514	1	1	1.00052	1.00636	20.0745	33.8887	1.00052	1.00053	1.00182	1.0382	1.00052	1.00053
17.7	1	1	0.986729	0.82395	1	1	1.00053	1.00641	20.0745	34.1152	1.00053	1.00053	1.00183	1.03846	1.00053	1.00053
17.8	1	1	0.986657	0.822383	1	1	1.00053	1.00647	20.0745	34.3417	1.00053	1.00053	1.00184	1.03872	1.00053	1.00053
17.9	1	1	0.986586	0.820812	1	1	1.00053	1.00652	20.0745	34.5683	1.00053	1.00053	1.00185	1.03898	1.00053	1.00053
18	1	1	0.986514	0.819239	1	1	1.00054	1.00657	20.0745	34.7949	1.00054	1.00054	1.00186	1.03924	1.00054	1.00054
18.1	1	1	0.986443	0.817663	1	1	1.00054	1.00662	20.0745	35.0215	1.00054	1.00054	1.00187	1.0395	1.00054	1.00054
18.2	1	1	0.986372	0.816083	1	1	1.00054	1.00668	20.0745	35.2481	1.00054	1.00054	1.00188	1.03976	1.00054	1.00054
18.3	1	1	0.9863	0.814501	1	1	1.00054	1.00673	20.0745	35.4747	1.00054	1.00055	1.00189	1.04002	1.00054	1.00055
18.4	1	1	0.986229	0.812916	1	1	1.00055	1.00678	20.0745	35.7014	1.00055	1.00055	1.0019	1.04027	1.00055	1.00055
18.5	1	1	0.986158	0.811328	1	1	1.00055	1.00683	20.0745	35.928	1.00055	1.00055	1.00191	1.04053	1.00055	1.00055
18.6	1	1	0.986087	0.809737	1	1	1.00055	1.00689	20.0745	36.1547	1.00055	1.00056	1.00192	1.04079	1.00055	1.00056
18.7	1	1	0.986016	0.808143	1	1	1.00056	1.00694	20.0745	36.3814	1.00056	1.00056	1.00193	1.04105	1.00056	1.00056
18.8	1	1	0.985945	0.806547	1	1	1.00056	1.00699	20.0745	36.6081	1.00056	1.00056	1.00194	1.04131	1.00056	1.00056
18.9	1	1	0.985874	0.804948	1	1	1.00056	1.00704	20.0744	36.8349	1.00056	1.00056	1.00195	1.04157	1.00056	1.00056
19	1	1	0.985803	0.803346	1	1	1.00056	1.0071	20.0744	37.0616	1.00056	1.00057	1.00196	1.04183	1.00056	1.00057
19.1	1	1	0.985733	0.801741	1	1	1.00057	1.00715	20.0744	37.2884	1.00057	1.00057	1.00197	1.04209	1.00057	1.00057
19.2	1	1	0.985662	0.800134	1	1	1.00057	1.0072	20.0744	37.5151	1.00057	1.00057	1.00198	1.04235	1.00057	1.00057
19.3	1	1	0.985591	0.798524	1	1	1.00057	1.00725	20.0744	37.7419	1.00057	1.00058	1.00199	1.04261	1.00057	1.00058
19.4	1	1	0.985521	0.796911	1	1	1.00058	1.00731	20.0744	37.9687	1.00058	1.00058	1.002	1.04286	1.00058	1.00058
19.5	1	1	0.98545	0.795296	1	1	1.00058	1.00736	20.0744	38.1955	1.00058	1.00058	1.00201	1.04312	1.00058	1.00058
19.6	1	1	0.98538	0.793679	1	1	1.00058	1.00741	20.0744	38.4224	1.00058	1.00058	1.00202	1.04338	1.00058	1.00058
19.7	1	1	0.985309	0.792058	1	1	1.00058	1.00746	20.0744	38.6492	1.00058	1.00059	1.00203	1.04364	1.00058	1.00059
19.8	1	1	0.985239	0.790436	1	1	1.00059	1.00752	20.0744	38.876	1.00059	1.00059	1.00204	1.0439	1.00059	1.00059
19.9	1	1	0.985169	0.788811	1	1	1.00059	1.00757	20.0744	39.1029	1.00059	1.00059	1.00205	1.04416	1.00059	1.00059
20	1	1	0.985099	0.787183	1	1	1.00059	1.00762	20.0744	39.3297	1.00059	1.0006	1.00206	1.04442	1.00059	1.0006
20.1	1	1	0.985028	0.785553	1	1	1.0006	1.00767	20.0744	39.5566	1.0006	1.0006	1.00207	1.04468	1.0006	1.0006
20.2	1	1	0.984958	0.783921	1	1	1.0006	1.00773	20.0744	39.7835	1.0006	1.0006	1.00208	1.04494	1.0006	1.0006
20.3	1	1	0.984888	0.782286	1	1	1.0006	1.00778	20.0744	40.0104	1.0006	1.0006	1.00209	1.04519	1.0006	1.0006
20.4	1	1	0.984818	0.780649	1	1	1.0006	1.00783	20.0744	40.2373	1.0006	1.00061	1.0021	1.04545	1.0006	1.00061
20.5	1	1	0.984749	0.77901	1	1	1.00061	1.00788	20.0744	40.4642	1.00061	1.00061	1.00211	1.04571	1.00061	1.00061
20.6	1	1	0.984679	0.777368	1	1	1.00061	1.00794	20.0744	40.6911	1.00061	1.00061	1.00212	1.04597	1.00061	1.00061
20.7	1	1	0.984609	0.775724	1	1	1.00061	1.00799	20.0744	40.918	1.00061	1.00062	1.00213	1.04623	1.00061	1.00062
20.8	1	1	0.984539	0.774078	1	1	1.00062	1.00804	20.0744	41.145	1.00062	1.00062	1.00214	1.04649	1.00062	1.00062
20.9	1	1	0.98447	0.77243	1	1	1.00062	1.00809	20.0744	41.3719	1.00062	1.00062	1.00215	1.04674	1.00062	1.00062
21	1	1	0.9844	0.770779	1	1	1.00062	1.00815	20.0744	41.5989	1.00062	1.00062	1.00216	1.047	1.00062	1.00062
21.1	1	1	0.984331	0.769126	1	1	1.00062	1.0082	20.0744	41.8258	1.00062	1.00063	1.00217	1.04726	1.00062	1.00063
21.2	1	1	0.984261	0.767472	1	1	1.00063	1.00825	20.0744	42.0528	1.00063	1.00063	1.00218	1.04752	1.00063	1.00063
21.3	1	1	0.984192	0.765815	1	1	1.00063	1.0083	20.0744	42.2797	1.00063	1.00063	1.00219	1.04778	1.00063	1.00063
21.4	1	1	0.984122	0.764156	1	1	1.00063	1.00836	20.0744	42.5067	1.00063	1.00064	1.0022	1.04804	1.00063	1.00064
21.5	1	1	0.984053	0.762495	1	1	1.00064	1.00841	20.0744	42.7337	1.00064	1.00064	1.00221	1.04829	1.00064	1.00064
21.6	1	1	0.983984	0.760831	1	1	1.00064	1.00846	20.0744	42.9607	1.00064	1.00064	1.00222	1.04855	1.00064	1.00064
21.7	1	1	0.983915	0.759166	1	1	1.00064	1.00851	20.0744	43.1877	1.00064	1.00064	1.00223	1.04881	1.00064	1.00064
21.8	1	1	0.983846	0.757499	1	1	1.00064	1.00856	20.0744	43.4147	1.00064	1.00065	1.00224	1.04907	1.00064	1.00065
21.9	1	1	0.983777	0.75583	1	1	1.00065	1.00862	20.0744	43.6417	1.00065	1.00065	1.00225	1.04933	1.00065	1.00065
22	1	1	0.983708	0.754159	1	1	1.00065	1.00867	20.0744	43.8687	1.00065	1.00065	1.00226	1.04958	1.00065	1.00065
22.1	1	1	0.983639	0.752486	1	1	1.00065	1.00872	20.0744	44.0957	1.00065	1.00065	1.00227	1.04984	1.00065	1.00065
22.2	1	1	0.98357	0.750811	1	1	1.00066	1.00877	20.0744	44.3227	1.00066	1.00066	1.00228	1.0501	1.00066	1.00066
22.3	1	1	0.983501	0.749135	1	1	1.00066	1.00882	20.0744	44.5497	1.00066	1.00066	1.00229	1.05036	1.00066	1.00066
22.4	1	1	0.983432	0.747456	1	1	1.00066	1.00887	20.0744	44.7768	1.00066	1.00066	1.0023	1.05062	1.00066	1.00066
22.5	1	1	0.983364	0.745775	1	1	1.00066	1.00893	20.0744	45.0038	1.00066	1.00067	1.00231	1.05087	1.00066	1.00067
22.6	1	1	0.983295	0.744093	1	1	1.00067	1.00898	20.0744	45.2308	1.00067	1.00067	1.00232	1.05113	1.00067	1.00067
22.7	1	1	0.983227	0.742409	1	1	1.00067	1.00903	20.0744	45.4579	1.00067	1.00067	1.00233	1.05139	1.00067	1.00067
22.8	1	1	0.983158	0.740723	1	1	1.00067	1.00908	20.0744	45.6849	1.00067	1.00067	1.00234	1.05165	1.00067	1.00067
22.9	1	1	0.98309	0.739036	1	1	1.00067	1.00913	20.0744	45.912	1.00067	1.00068	1.00235	1.0519	1.00067	1.00068
23	1	1	0.983021	0.737346	1	1	1.00068	1.00918	20.0744	46.139	1.00068	1.00068	1.00236	1.05216	1.00068	1.00068
23.1	1	1	0.982953	0.735655	1	1	1.00068	1.00924	20.0744	46.3661	1.00068	1.00068	1.00237	1.05242	1.00068	1.00068
23.2	1	1	0.982885	0.733962	1	1	1.00068	1.00929	20.0744	46.5931	1.00068	1.00069	1.00238	1.05268	1.00068	1.00069
23.3	1	1	0.982817	0.732268	1	1	1.00069	1.00934	20.0744	46.8202	1.00069	1.00069	1.00239	1.05293	1.00069	1.00069
23.4	1	1	0.982748	0.730572	1	1	1.00069	1.00939	20.0744	47.0472	1.00069	1.00069	1.0024	1.05319	1.00069	1.00069
23.5	1	1	0.98268	0.728874	1	1	1.00069	1.00944	20.0744	47.2743	1.00069	1.00069	1.00241	1.05345	1.00069	1.00069
23.6	1	1	0.982612	0.727175	1	1	1.00069	1.00949	20.0744	47.5014	1.00069	1.0007	1.00242	1.05371	1.00069	1.0007
23.7	1	1	0.982544	0.725474	1	1	1.0007	1.00954	20.0744	47.7285	1.0007	1.0007	1.00243	1.05396	1.0007	1.0007
23.8	1	1	0.982477	0.723771	1	1	1.0007	1.00959	20.0744	47.9555	1.0007	1.0007	1.00244	1.05422	1.0007	1.0007
23.9	1	1	0.982409	0.722067	1	1	1.0007	1.00965	20.0744	48.1826	1.0007	1.00071	1.00245	1.05448	1.0007	1.00071
24	1	1	0.982341	0.720361	1	1	1.00071	1.0097	20.0744	48.4097	1.00071	1.00071	1.00246	1.05474	1.00071	1.00071
24.1	1	1	0.982273	0.718654	1	1	1.00071	1.00975	20.0744	48.6368	1.00071	1.00071	1.00247	1.05499	1.00071	1.00071
24.2	1	1	0.982206	0.716945	1	1	1.00071	1.0098	20.0744	48.8639	1.00071	1.00071	1.00248	1.05525	1.00071	1.00071
24.3	1	1	0.982138	0.715235	1	1	1.00071	1.00985	20.0744	49.091	1.00071	1.00072	1.00249	1.05551	1.00071	1.00072
24.4	1	1	0.982071	0.713523	1	1	1.00072	1.0099	20.0744	49.318	1.00072	1.00072	1.0025	1.05576	1.00072	1.00072
24.5	1	1	0.982003	0.71181	1	1	1.00072	1.00995	20.0744	49.5451	1.00072	1.00072	1.00251	1.05602	1.00072	1.00072
24.6	1	1	0.981936	0.710095	1	1	1.00072	1.01	20.0744	49.7722	1.00072	1.00072	1.00252	1.05628	1.00072	1.00072
24.7	1	1	0.981868	0.708379	1	1	1.00073	1.01005	20.0744	49.9993	1.00073	1.00073	1.00253	1.05653	1.00073	1.00073
24.8	1	1	0.981801	0.706662	1	1	1.00073	1.0101	20.0744	50.2264	1.00073	1.00073	1.00254	1.05679	1.00073	1.00073
24.9	1	1	0.981734	0.704943	1	1	1.00073	1.01015	20.0744	50.4535	1.00073	1.00073	1.00255	1.05705	1.00073	1.00073
25	1	1	0.981667	0.703223	1	1	1.00073	1.0102	20.0744	50.6806	1.00073	1.00074	1.00256	1.0573	1.00073	1.00074
25.1	1	1	0.9816	0.701501	1	1	1.00074	1.01025	20.0744	50.9077	1.00074	1.00074	1.00257	1.05756	1.00074	1.00074
25.2	1	1	0.981532	0.699778	1	1	1.00074	1.0103	20.0744	51.1349	1.00074	1.00074	1.00258	1.05782	1.00074	1.00074
25.3	1	1	0.981465	0.698054	1	1	1.00074	1.01035	20.0744	51.362	1.00074	1.00074	1.00259	1.05807	1.00074	1.00074
25.4	1	1	0.981399	0.696328	1	1	1.00074	1.0104	20.0744	51.5891	1.00074	1.00075	1.0026	1.05833	1.00074	1.00075
25.5	1	1	0.981332	0.694601	1	1	1.00075	1.01045	20.0744	51.8162	1.00075	1.00075	1.00261	1.05859	1.00075	1.00075
25.6	1	1	0.981265	0.692873	1	1	1.00075	1.0105	20.0744	52.0433	1.00075	1.00075	1.00262	1.05884	1.00075	1.00075
25.7	1	1	0.981198	0.691143	1	1	1.00075	1.01055	20.0744	52.2704	1.00075	1.00076	1.00263	1.0591	1.00075	1.00076
25.8	1	1	0.981131	0.689412	1	1	1.00076	1.0106	20.0744	52.4975	1.00076	1.00076	1.00264	1.05936	1.00076	1.00076
25.9	1	1	0.981065	0.68768	1	1	1.00076	1.01065	20.0744	52.7247	1.00076	1.00076	1.00265	1.05961	1.00076	1.00076
26	1	1	0.980998	0.685947	1	1	1.00076	1.0107	20.0744	52.9518	1.00076	1.00076	1.00265	1.05987	1.00076	1.00076
26.1	1	1	0.980932	0.684213	1	1	1.00076	1.01075	20.0744	53.1789	1.00076	1.00077	1.00266	1.06013	1.00076	1.00077
26.2	1	1	0.980865	0.682477	1	1	1.00077	1.0108	20.0744	53.406	1.00077	1.00077	1.00267	1.06038	1.00077	1.00077
26.3	1	1	0.980799	0.68074	1	1	1.00077	1.01085	20.0744	53.6331	1.00077	1.00077	1.00268	1.06064	1.00077	1.00077
26.4	1	1	0.980732	0.679002	1	1	1.00077	1.0109	20.0744	53.8603	1.00077	1.00077	1.00269	1.06089	1.00077	1.00077
26.5	1	1	0.980666	0.677263	1	1	1.00077	1.01095	20.0744	54.0874	1.00077	1.00078	1.0027	1.06115	1.00077	1.00078
26.6	1	1	0.9806	0.675523	1	1	1.00078	1.011	20.0744	54.3145	1.00078	1.00078	1.00271	1.06141	1.00078	1.00078
26.7	1	1	0.980534	0.673781	1	1	1.00078	1.01105	20.0744	54.5416	1.00078	1.00078	1.00272	1.06166	1.00078	1.00078
26.8	1	1	0.980468	0.672039	1	1	1.00078	1.0111	20.0744	54.7688	1.00078	1.00079	1.00273	1.06192	1.00078	1.00079
26.9	1	1	0.980402	0.670295	1	1	1.00079	1.01114	20.0744	54.9959	1.00079	1.00079	1.00274	1.06217	1.00079	1.00079
27	1	1	0.980335	0.66855	1	1	1.00079	1.01119	20.0744	55.223	1.00079	1.00079	1.00275	1.06243	1.00079	1.00079
27.1	1	1	0.98027	0.666804	1	1	1.00079	1.01124	20.0744	55.4502	1.00079	1.00079	1.00276	1.06269	1.00079	1.00079
27.2	1	1	0.980204	0.665057	1	1	1.00079	1.01129	20.0744	55.6773	1.00079	1.0008	1.00277	1.06294	1.00079	1.0008
27.3	1	1	0.980138	0.663309	1	1	1.0008	1.01134	20.0744	55.9044	1.0008	1.0008	1.00278	1.0632	1.0008	1.0008
27.4	1	1	0.980072	0.66156	1	1	1.0008	1.01139	20.0744	56.1316	1.0008	1.0008	1.00279	1.06345	1.0008	1.0008
27.5	1	1	0.980006	0.65981	1	1	1.0008	1.01144	20.0744	56.3587	1.0008	1.0008	1.0028	1.06371	1.0008	1.0008
27.6	1	1	0.979941	0.658059	1	1	1.0008	1.01148	20.0744	56.5858	1.0008	1.00081	1.00281	1.06396	1.0008	1.00081
27.7	1	1	0.979875	0.656307	1	1	1.00081	1.01153	20.0744	56.813	1.00081	1.00081	1.00282	1.06422	1.00081	1.00081
27.8	1	1	0.97981	0.654554	1	1	1.00081	1.01158	20.0744	57.0401	1.00081	1.00081	1.00283	1.06447	1.00081	1.00081
27.9	1	1	0.979744	0.6528	1	1	1.00081	1.01163	20.0744	57.2672	1.00081	1.00082	1.00284	1.06473	1.00081	1.00082
28	1	1	0.979679	0.651045	1	1	1.00082	1.01168	20.0744	57.4944	1.00082	1.00082	1.00285	1.06499	1.00082	1.00082
28.1	1	1	0.979613	0.649289	1	1	1.00082	1.01173	20.0744	57.7215	1.00082	1.00082	1.00286	1.06524	1.00082	1.00082
28.2	1	1	0.979548	0.647532	1	1	1.00082	1.01177	20.0744	57.9487	1.00082	1.00082	1.00287	1.0655	1.00082	1.00082
28.3	1	1	0.979483	0.645775	1	1	1.00082	1.01182	20.0744	58.1758	1.00082	1.00083	1.00288	1.06575	1.00082	1.00083
28.4	1	1	0.979417	0.644016	1	1	1.00083	1.01187	20.0744	58.4029	1.00083	1.00083	1.00288	1.06601	1.00083	1.00083
28.5	1	1	0.979352	0.642256	1	1	1.00083	1.01192	20.0744	58.6301	1.00083	1.00083	1.00289	1.06626	1.00083	1.00083
28.6	1	1	0.979287	0.640496	1	1	1.00083	1.01196	20.0744	58.8572	1.00083	1.00083	1.0029	1.06652	1.00083	1.00083
28.7	1	1	0.979222	0.638734	1	1	1.00083	1.01201	20.0744	59.0844	1.00083	1.00084	1.00291	1.06677	1.00083	1.00084
28.8	1	1	0.979157	0.636972	1	1	1.00084	1.01206	20.0744	59.3115	1.00084	1.00084	1.00292	1.06703	1.00084	1.00084
28.9	1	1	0.979092	0.635209	1	1	1.00084	1.0121	20.0744	59.5387	1.00084	1.00084	1.00293	1.06728	1.00084	1.00084
29	1	1	0.979027	0.633445	1	1	1.00084	1.01215	20.0744	59.7658	1.00084	1.00084	1.00294	1.06754	1.00084	1.00084
29.1	1	1	0.978963	0.63168	1	1	1.00085	1.0122	20.0744	59.993	1.00085	1.00085	1.00295	1.06779	1.00085	1.00085
29.2	1	1	0.978898	0.629914	1	1	1.00085	1.01225	20.0744	60.2201	1.00085	1.00085	1.00296	1.06805	1.00085	1.00085
29.3	1	1	0.978833	0.628148	1	1	1.00085	1.01229	20.0744	60.4472	1.00085	1.00085	1.00297	1.0683	1.00085	1.00085
29.4	1	1	0.978769	0.626381	1	1	1.00085	1.01234	20.0744	60.6744	1.00085	1.00086	1.00298	1.06855	1.00085	1.00086
29.5	1	1	0.978704	0.624612	1	1	1.00086	1.01239	20.0744	60.9015	1.00086	1.00086	1.00299	1.06881	1.00086	1.00086
29.6	1	1	0.978639	0.622843	1	1	1.00086	1.01243	20.0744	61.1287	1.00086	1.00086	1.003	1.06906	1.00086	1.00086
29.7	1	1	0.978575	0.621074	1	1	1.00086	1.01248	20.0744	61.3558	1.00086	1.00086	1.00301	1.06932	1.00086	1.00086
29.8	1	1	0.978511	0.619303	1	1	1.00086	1.01252	20.0744	61.583	1.00086	1.00087	1.00302	1.06957	1.00086	1.00087
29.9	1	1	0.978446	0.617532	1	1	1.00087	1.01257	20.0744	61.8101	1.00087	1.00087	1.00303	1.06983	1.00087	1.00087
30	1	1	0.978382	0.61576	1	1	1.00087	1.01262	20.0744	62.0373	1.00087	1.00087	1.00304	1.07008	1.00087	1.00087
