# Supplementary material for: Simple rules can guide whether land- or ocean-based conservation will best benefit marine ecosystems
Source: PLoS Biol. 2017 Sep 6;15(9):e2001886. doi: 10.1371/journal.pbio.2001886 (PMC5587113; doi:10.1371/journal.pbio.2001886)
Supplement: S4 Data — (XLS) [file pbio.2001886.s015.xls]

## Sheet: Sheet1
A) Rate of seagrass expansion = 1.13% yr-1
Revegetation rate on land (years)	Revegetation rate in the Ocean (years)
	Reveg Ocean 1	Reveg Ocean 2	Reveg Ocean 3	Reveg Ocean 4	Reveg Ocean 5	Reveg Ocean 10	Reveg Ocean 20	Reveg Ocean 30
Reveg Land 1	1	1	2	2	2	2	2	2
Reveg Land 2	1	1	2	2	2	2	2	2
Reveg Land 3	1	1	2	2	2	2	2	2
Reveg Land 4	1	1	2	2	2	2	2	2
Reveg Land 5	1	1	2	2	2	2	2	2
Reveg Land 10	1	1	2	2	2	2	2	2
Reveg Land 20	1	1	2	2	2	2	2	2
Reveg Land 30	1	1	2	2	2	2	2	2
B) Rate of seagrass expansion = 5% yr-1
	Reveg Ocean 1	Reveg Ocean 2	Reveg Ocean 3	Reveg Ocean 4	Reveg Ocean 5	Reveg Ocean 10	Reveg Ocean 20	Reveg Ocean 30
Reveg Land 1	4	4	4	4	4	4	4	4
Reveg Land 2	4	4	4	4	4	4	4	4
Reveg Land 3	4	4	4	4	4	4	4	4
Reveg Land 4	4	4	4	4	4	4	4	4
Reveg Land 5	4	4	4	4	4	4	4	4
Reveg Land 10	4	4	4	4	4	4	4	4
Reveg Land 20	4	4	4	4	4	4	4	4
Reveg Land 30	4	4	4	4	4	4	4	4
