# Supplementary material for: Simple rules can guide whether land- or ocean-based conservation will best benefit marine ecosystems
Source: PLoS Biol. 2017 Sep 6;15(9):e2001886. doi: 10.1371/journal.pbio.2001886 (PMC5587113; doi:10.1371/journal.pbio.2001886)
Supplement: S5 Data — (XLS) [file pbio.2001886.s016.xls]

## Sheet: Sheet1
A) Seagrass expansion rate = 1.13% yr-1
Cost of ocean restoration ($)	Cost of ocean restoration ($)
	0	50000	100000	150000	200000	250000	300000	350000	400000	450000	500000	550000	600000	650000	700000	750000	800000	850000	900000	950000	1000000
0	1	4	4	4	4	4	4	3	3	3	3	3	3	3	3	3	3	3	3	3	3
50000	2	2	2	2	2	2	2	2	2	2	2	2	2	2	2	2	2	2	2	2	2
100000	2	2	2	2	2	2	2	2	2	2	2	2	2	2	2	2	2	2	2	2	2
150000	2	2	2	2	2	2	2	2	2	2	2	2	2	2	2	2	2	2	2	2	2
200000	2	2	2	2	2	2	2	2	2	2	2	2	2	2	2	2	2	2	2	2	2
250000	2	2	2	2	2	2	2	2	2	2	2	2	2	2	2	2	2	2	2	2	2
300000	2	2	2	2	2	2	2	2	2	2	2	2	2	2	2	2	2	2	2	2	2
350000	2	2	2	2	2	2	2	2	2	2	2	2	2	2	2	2	2	2	2	2	2
400000	2	2	2	2	2	2	2	2	2	2	2	2	2	2	2	2	2	2	2	2	2
450000	2	2	2	2	2	2	2	2	2	2	2	2	2	2	2	2	2	2	2	2	2
500000	2	2	2	2	2	2	2	2	2	2	2	2	2	2	2	2	2	2	2	2	2
550000	2	2	2	2	2	2	2	2	2	2	2	2	2	2	2	2	2	2	2	2	2
600000	2	2	2	2	2	2	2	2	2	2	2	2	2	2	2	2	2	2	2	2	2
650000	2	2	2	2	2	2	2	2	2	2	2	2	2	2	2	2	2	2	2	2	2
700000	2	2	2	2	2	2	2	2	2	2	2	2	2	2	2	2	2	2	2	2	2
750000	2	2	2	2	2	2	2	2	2	2	2	2	2	2	2	2	2	2	2	2	2
800000	2	2	2	2	2	2	2	2	2	2	2	2	2	2	2	2	2	2	2	2	2
850000	2	2	2	2	2	2	2	2	2	2	2	2	2	2	2	2	2	2	2	2	2
900000	2	2	2	2	2	2	2	2	2	2	2	2	2	2	2	2	2	2	2	2	2
950000	2	2	2	2	2	2	2	2	2	2	2	2	2	2	2	2	2	2	2	2	2
1000000	2	2	2	2	2	2	2	2	2	2	2	2	2	2	2	2	2	2	2	2	2
B) Seagrass expansion rate = 5% yr-1
	0	50000	100000	150000	200000	250000	300000	350000	400000	450000	500000	550000	600000	650000	700000	750000	800000	850000	900000	950000	1000000
0	1	4	4	4	4	4	4	3	3	3	3	3	3	3	3	3	3	3	3	3	3
50000	1	4	4	4	4	4	4	3	3	3	3	3	3	3	3	3	3	3	3	3	3
100000	1	4	4	4	4	4	4	3	3	3	3	3	3	3	3	3	3	3	3	3	3
150000	1	4	4	4	4	4	4	3	3	3	3	3	3	3	3	3	3	3	3	3	3
200000	1	4	4	4	4	4	4	3	3	3	3	3	3	3	3	3	3	3	3	3	3
250000	1	4	4	4	4	4	4	3	3	3	3	3	3	3	3	3	3	3	3	3	3
300000	1	4	4	4	4	4	4	3	3	3	3	3	3	3	3	3	3	3	3	3	3
350000	1	4	4	4	4	4	4	3	3	3	3	3	3	3	3	3	3	3	3	3	3
400000	1	4	4	4	4	4	4	3	3	3	3	3	3	3	3	3	3	3	3	3	3
450000	1	4	4	4	4	4	4	3	3	3	3	3	3	3	3	3	3	3	3	3	3
500000	1	4	4	4	4	4	4	3	3	3	3	3	3	3	3	3	3	3	3	3	3
550000	1	4	4	4	4	4	4	3	3	3	3	3	3	3	3	3	3	3	3	3	3
600000	1	4	4	4	4	4	4	3	3	3	3	3	3	3	3	3	3	3	3	3	3
650000	1	4	4	4	4	4	4	3	3	3	3	3	3	3	3	3	3	3	3	3	3
700000	1	4	4	4	4	4	4	3	3	3	3	3	3	3	3	3	3	3	3	3	3
750000	1	4	4	4	4	4	4	3	3	3	3	3	3	3	3	3	3	3	3	3	3
800000	1	4	4	4	4	4	4	3	3	3	3	3	3	3	3	3	3	3	3	3	3
850000	1	4	4	4	4	4	4	3	3	3	3	3	3	3	3	3	3	3	3	3	3
900000	1	4	4	4	4	4	4	3	3	3	3	3	3	3	3	3	3	3	3	3	3
950000	1	4	4	4	4	4	4	3	3	3	3	3	3	3	3	3	3	3	3	3	3
1000000	1	4	4	4	4	4	4	3	3	3	3	3	3	3	3	3	3	3	3	3	3
