# Supplementary material for: Simple rules can guide whether land- or ocean-based conservation will best benefit marine ecosystems
Source: PLoS Biol. 2017 Sep 6;15(9):e2001886. doi: 10.1371/journal.pbio.2001886 (PMC5587113; doi:10.1371/journal.pbio.2001886)
Supplement: S6 Data — (XLS) [file pbio.2001886.s017.xls]

## Sheet: Sheet1
A) Optimal action to take based on linear functional form between sediment load and seagrass habitat area
		Rate of decline in ocean (% yr-1)
		0	1	2	3	4	5	6	7
Rate of expansion in ocean (% yr-1)	0	2	2	2	2	1	1	1	1
	1	2	2	2	2	1	1	1	1
	2	4	2	2	2	1	1	1	1
	3	4	4	2	2	1	1	1	1
	4	4	4	4	2	1	1	1	1
	5	4	4	4	4	1	1	1	1
	6	4	4	4	4	4	1	1	1
	7	4	4	4	4	4	4	1	1
	8	4	4	4	4	4	4	4	1
	9	4	4	4	4	4	4	4	4
	10	4	4	4	4	4	4	4	4
B) Optimal action to take based on convex functional form between sediment load and seagrass habitat area
		Rate of decline in ocean (% yr-1)
		0	1	2	3	4	5	6	7
Rate of expansion in ocean (% yr-1)	0	2	2	2	2	1	1	1	1
	1	2	2	2	2	1	1	1	1
	2	4	2	2	2	1	1	1	1
	3	4	4	2	2	1	1	1	1
	4	4	4	4	2	1	1	1	1
	5	4	4	4	4	1	1	1	1
	6	4	4	4	4	4	1	1	1
	7	4	4	4	4	4	4	1	1
	8	4	4	4	4	4	4	4	1
	9	4	4	4	4	4	4	4	4
	10	4	4	4	4	4	4	4	4
C) Relative change in seagrass area based on linear functional form between sediment load and seagrass habitat area
		Rate of decline in ocean (% yr-1)
		0	1	2	3	4	5	6	7
Rate of expansion in ocean (% yr-1)	0	1.01457	1.01964	1.02648	1.03571	1.05201	1.07812	1.11335	1.16083
	1	1.01257	1.01671	1.02226	1.02971	1.04355	1.06497	1.09367	1.13211
	2	1.15601	1.01432	1.01885	1.02488	1.03672	1.0544	1.07791	1.10919
	3	1.15601	1.15601	1.01608	1.02099	1.03118	1.04587	1.06525	1.09084
	4	1.15601	1.15601	1.15601	1.01783	1.02667	1.03896	1.05502	1.07608
	5	1.15601	1.15601	1.15601	1.15601	1.02298	1.03333	1.04673	1.06416
	6	1.15601	1.15601	1.15601	1.15601	1.15602	1.02872	1.03998	1.0545
	7	1.15601	1.15601	1.15601	1.15601	1.15602	1.15602	1.03445	1.04663
	8	1.15601	1.15601	1.15601	1.15601	1.15602	1.15602	1.15602	1.03466
	9	1.15601	1.15601	1.15601	1.15601	1.15602	1.15602	1.15602	1.15602
	10	1.15601	1.15601	1.15601	1.15601	1.15602	1.15602	1.15602	1.15602
D) Relative change in seagrass area based on convex functional form between sediment load and seagrass habitat area
		Rate of decline in ocean (% yr-1)
		0	1	2	3	4	5	6	7
Rate of expansion in ocean (% yr-1)	0	1.01457	1.01964	1.02648	1.03571	1.05201	1.07812	1.11335	1.16083
	1	1.01257	1.01671	1.02226	1.02971	1.04355	1.06497	1.09367	1.13211
	2	1.01262	1.01432	1.01885	1.02488	1.03672	1.0544	1.07791	1.10919
	3	1.01262	1.01262	1.01608	1.02099	1.03118	1.04587	1.06525	1.09084
	4	1.01262	1.01262	1.01262	1.01783	1.02667	1.03896	1.05502	1.07608
	5	1.01262	1.01262	1.01262	1.01262	1.02298	1.03333	1.04673	1.06416
	6	1.01262	1.01262	1.01262	1.01262	1.01262	1.02872	1.03998	1.0545
	7	1.01262	1.01262	1.01262	1.01262	1.01262	1.01262	1.03445	1.04663
	8	1.01262	1.01262	1.01262	1.01262	1.01262	1.01262	1.01262	1.03466
	9	1.01262	1.01262	1.01262	1.01262	1.01262	1.01262	1.01262	1.01262
	10	1.01262	1.01262	1.01262	1.01262	1.01262	1.01262	1.01262	1.01262
