# Supplementary material for: Simple rules can guide whether land- or ocean-based conservation will best benefit marine ecosystems
Source: PLoS Biol. 2017 Sep 6;15(9):e2001886. doi: 10.1371/journal.pbio.2001886 (PMC5587113; doi:10.1371/journal.pbio.2001886)
Supplement: S10 Data — (XLSX) [file pbio.2001886.s021.xlsx]

## Sheet: Data
Date	TSS entering Moreton Bay from Pine, Lower Brisbane, and Albert Rivers (T/day)
1980-01-01	0
1980-01-02	0
1980-01-03	0
1980-01-04	0
1980-01-05	1.09e-06
1980-01-06	117.521
1980-01-07	230.495
1980-01-08	351.603
1980-01-09	157.934
1980-01-10	161.118
1980-01-11	94.5594
1980-01-12	64.659
1980-01-13	168.558
1980-01-14	68.8715
1980-01-15	42.6933
1980-01-16	28.0211
1980-01-17	19.4386
1980-01-18	14.1473
1980-01-19	10.7185
1980-01-20	22.8561
1980-01-21	497.081
1980-01-22	181.752
1980-01-23	80.3741
1980-01-24	44.8448
1980-01-25	30.1291
1980-01-26	52.4572
1980-01-27	255.532
1980-01-28	331.826
1980-01-29	1015.1
1980-01-30	469.397
1980-01-31	632.125
1980-02-01	211.01
1980-02-02	133.612
1980-02-03	85.5796
1980-02-04	238.904
1980-02-05	470.078
1980-02-06	3654.45
1980-02-07	1217.71
1980-02-08	477.012
1980-02-09	339.286
1980-02-10	745.719
1980-02-11	589.568
1980-02-12	301.79
1980-02-13	175.672
1980-02-14	112.165
1980-02-15	71.1608
1980-02-16	48.1596
1980-02-17	34.3615
1980-02-18	67.9946
1980-02-19	56.6502
1980-02-20	79.3828
1980-02-21	44.4363
1980-02-22	15.1642
1980-02-23	11.1522
1980-02-24	8.49929
1980-02-25	44.2981
1980-02-26	53.0773
1980-02-27	268.317
1980-02-28	880.959
1980-02-29	477.612
1980-03-01	152.729
1980-03-02	76.9743
1980-03-03	46.0456
1980-03-04	30.5734
1980-03-05	21.7694
1980-03-06	16.216
1980-03-07	17.772
1980-03-08	18.7943
1980-03-09	15.9378
1980-03-10	67.9929
1980-03-11	59.5936
1980-03-12	58.9824
1980-03-13	50.4856
1980-03-14	37.048
1980-03-15	28.587
1980-03-16	22.375
1980-03-17	17.6238
1980-03-18	13.957
1980-03-19	11.1178
1980-03-20	8.91594
1980-03-21	7.20427
1980-03-22	5.86844
1980-03-23	4.82026
1980-03-24	3.99238
1980-03-25	3.33372
1980-03-26	2.80568
1980-03-27	2.37905
1980-03-28	2.03173
1980-03-29	1.74686
1980-03-30	1.51156
1980-03-31	1.3224
1980-04-01	1.16231
1980-04-02	1.02627
1980-04-03	0.910198
1980-04-04	0.810787
1980-04-05	0.725309
1980-04-06	0.651528
1980-04-07	0.5876
1980-04-08	0.532005
1980-04-09	0.483481
1980-04-10	0.475562
1980-04-11	0.403772
1980-04-12	0.374045
1980-04-13	58.2582
1980-04-14	72.2099
1980-04-15	313.252
1980-04-16	197.981
1980-04-17	147.273
1980-04-18	124.365
1980-04-19	55.3226
1980-04-20	38.2152
1980-04-21	24.6642
1980-04-22	15.7861
1980-04-23	11.6984
1980-04-24	8.87114
1980-04-25	6.86487
1980-04-26	6.0097
1980-04-27	11.0534
1980-04-28	3.76853
1980-04-29	3.08705
1980-04-30	4.72048
1980-05-01	3.57545
1980-05-02	57.3808
1980-05-03	856.712
1980-05-04	273.18
1980-05-05	373.84
1980-05-06	1007.79
1980-05-07	14387
1980-05-08	12429
1980-05-09	65162
1980-05-10	14981.3
1980-05-11	4920.16
1980-05-12	2022.14
1980-05-13	1051.23
1980-05-14	704.384
1980-05-15	346.533
1980-05-16	215.591
1980-05-17	135.138
1980-05-18	88.8524
1980-05-19	60.3844
1980-05-20	42.2826
1980-05-21	30.4082
1980-05-22	34.9189
1980-05-23	266.715
1980-05-24	151.73
1980-05-25	96.6706
1980-05-26	75.729
1980-05-27	361.031
1980-05-28	1039.94
1980-05-29	4504.44
1980-05-30	1262.42
1980-05-31	669.847
1980-06-01	414.955
1980-06-02	279.281
1980-06-03	179.405
1980-06-04	119.724
1980-06-05	99.53
1980-06-06	56.9661
1980-06-07	40.4954
1980-06-08	29.4601
1980-06-09	21.8689
1980-06-10	21.6656
1980-06-11	124.499
1980-06-12	45.6118
1980-06-13	30.1716
1980-06-14	21.0732
1980-06-15	90.3643
1980-06-16	291.04
1980-06-17	93.7553
1980-06-18	43.1638
1980-06-19	28.2977
1980-06-20	20.3184
1980-06-21	15.4387
1980-06-22	12.1284
1980-06-23	11.5546
1980-06-24	8.50632
1980-06-25	6.53273
1980-06-26	8.10815
1980-06-27	4.58654
1980-06-28	4.52034
1980-06-29	3.22908
1980-06-30	3.01875
1980-07-01	4.06778
1980-07-02	4.3551
1980-07-03	2.87155
1980-07-04	2.65304
1980-07-05	2.59366
1980-07-06	2.44828
1980-07-07	2.25458
1980-07-08	2.045
1980-07-09	1.84046
1980-07-10	1.65202
1980-07-11	1.48412
1980-07-12	1.9867
1980-07-13	1.21347
1980-07-14	1.10229
1980-07-15	1.00758
1980-07-16	0.969592
1980-07-17	0.8687
1980-07-18	0.8178
1980-07-19	0.777053
1980-07-20	0.745239
1980-07-21	0.721246
1980-07-22	0.703543
1980-07-23	0.690227
1980-07-24	0.679286
1980-07-25	0.668916
1980-07-26	1.66476
1980-07-27	86.8219
1980-07-28	48.9425
1980-07-29	39.2879
1980-07-30	349.851
1980-07-31	1308.13
1980-08-01	1365.4
1980-08-02	443.677
1980-08-03	251.626
1980-08-04	158.288
1980-08-05	104.971
1980-08-06	71.9091
1980-08-07	72.6778
1980-08-08	36.3394
1980-08-09	26.5481
1980-08-10	20.8425
1980-08-11	15.1426
1980-08-12	11.6
1980-08-13	9.08957
1980-08-14	7.23986
1980-08-15	5.90525
1980-08-16	4.7617
1980-08-17	3.93077
1980-08-18	45.2879
1980-08-19	60.8626
1980-08-20	24.8161
1980-08-21	10.198
1980-08-22	6.99726
1980-08-23	5.2658
1980-08-24	4.09084
1980-08-25	12.9654
1980-08-26	230.578
1980-08-27	95.5348
1980-08-28	63.0979
1980-08-29	41.4948
1980-08-30	28.9663
1980-08-31	21.0709
1980-09-01	15.8715
1980-09-02	12.2983
1980-09-03	9.7479
1980-09-04	7.86861
1980-09-05	6.44728
1980-09-06	5.34959
1980-09-07	4.48748
1980-09-08	3.8011
1980-09-09	3.24841
1980-09-10	2.7991
1980-09-11	2.43077
1980-09-12	2.12659
1980-09-13	1.8737
1980-09-14	1.66214
1980-09-15	1.48415
1980-09-16	1.33358
1980-09-17	1.20557
1980-09-18	51.3102
1980-09-19	17.1748
1980-09-20	12.9147
1980-09-21	9.57379
1980-09-22	7.16661
1980-09-23	5.46818
1980-09-24	4.26285
1980-09-25	3.39445
1980-09-26	2.75742
1980-09-27	2.28149
1980-09-28	1.91963
1980-09-29	1.63996
1980-09-30	1.42051
1980-10-01	1.24592
1980-10-02	1.10525
1980-10-03	0.990575
1980-10-04	0.896102
1980-10-05	0.817506
1980-10-06	0.751528
1980-10-07	0.695681
1980-10-08	0.659774
1980-10-09	1.98226
1980-10-10	37.1691
1980-10-11	6.67093
1980-10-12	67.115
1980-10-13	72.5149
1980-10-14	219.941
1980-10-15	112.516
1980-10-16	62.5475
1980-10-17	43.7289
1980-10-18	88.8804
1980-10-19	134.476
1980-10-20	99.5983
1980-10-21	89.8575
1980-10-22	60.7925
1980-10-23	61.9405
1980-10-24	36.0782
1980-10-25	296.494
1980-10-26	3651.65
1980-10-27	1367
1980-10-28	495.845
1980-10-29	228.631
1980-10-30	120.19
1980-10-31	74.1923
1980-11-01	43.0895
1980-11-02	28.3658
1980-11-03	19.6397
1980-11-04	14.1812
1980-11-05	10.6066
1980-11-06	8.16922
1980-11-07	6.4477
1980-11-08	5.19425
1980-11-09	13.6141
1980-11-10	349.699
1980-11-11	234.909
1980-11-12	110.359
1980-11-13	58.914
1980-11-14	42.3632
1980-11-15	24.6175
1980-11-16	16.6773
1980-11-17	12.0504
1980-11-18	12.4657
1980-11-19	10.7779
1980-11-20	55.1418
1980-11-21	75.5009
1980-11-22	37.2674
1980-11-23	621.268
1980-11-24	188.345
1980-11-25	150.344
1980-11-26	400.172
1980-11-27	122.348
1980-11-28	62.7926
1980-11-29	44.2581
1980-11-30	33.3197
1980-12-01	25.9217
1980-12-02	19.484
1980-12-03	78.215
1980-12-04	720.161
1980-12-05	301.717
1980-12-06	2200.33
1980-12-07	1505.02
1980-12-08	420.478
1980-12-09	185.665
1980-12-10	97.4241
1980-12-11	56.5062
1980-12-12	35.838
1980-12-13	24.3538
1980-12-14	17.5024
1980-12-15	264.402
1980-12-16	2885.38
1980-12-17	3250.31
1980-12-18	800.117
1980-12-19	352.489
1980-12-20	184.243
1980-12-21	112.761
1980-12-22	69.2586
1980-12-23	46.8713
1980-12-24	33.1707
1980-12-25	24.2559
1980-12-26	18.1913
1980-12-27	14.0557
1980-12-28	62.0598
1980-12-29	32.7946
1980-12-30	1739.51
1980-12-31	3745.01
1981-01-01	9549.56
1981-01-02	4966.71
1981-01-03	1683.48
1981-01-04	700.758
1981-01-05	346.984
1981-01-06	186.785
1981-01-07	111.157
1981-01-08	71.5675
1981-01-09	281.74
1981-01-10	263.021
1981-01-11	143.852
1981-01-12	93.2689
1981-01-13	91.6396
1981-01-14	36.8328
1981-01-15	24.1621
1981-01-16	17.3993
1981-01-17	15.0266
1981-01-18	11.7449
1981-01-19	9.40855
1981-01-20	10.6363
1981-01-21	6.6924
1981-01-22	5.65655
1981-01-23	4.83675
1981-01-24	4.23398
1981-01-25	7.1447
1981-01-26	3.29536
1981-01-27	2.89063
1981-01-28	2.56353
1981-01-29	2.28375
1981-01-30	7.50776
1981-01-31	9.65667
1981-02-01	11.5076
1981-02-02	19.5755
1981-02-03	746.781
1981-02-04	3698.25
1981-02-05	1351.64
1981-02-06	2205.99
1981-02-07	15999.7
1981-02-08	16471.1
1981-02-09	6693
1981-02-10	2628.89
1981-02-11	1257.4
1981-02-12	706.728
1981-02-13	655.907
1981-02-14	794.402
1981-02-15	7900.28
1981-02-16	7183.58
1981-02-17	7089.5
1981-02-18	1746.87
1981-02-19	767.173
1981-02-20	1219.54
1981-02-21	12622.9
1981-02-22	2662.95
1981-02-23	3025
1981-02-24	991.615
1981-02-25	451.824
1981-02-26	250.252
1981-02-27	161.491
1981-02-28	196.346
1981-03-01	436.579
1981-03-02	179.6
1981-03-03	105.489
1981-03-04	96.0994
1981-03-05	73.9975
1981-03-06	55.0678
1981-03-07	38.9932
1981-03-08	252.234
1981-03-09	22.5332
1981-03-10	16.9078
1981-03-11	57.8699
1981-03-12	18.5917
1981-03-13	15.5858
1981-03-14	240.57
1981-03-15	198.285
1981-03-16	128.065
1981-03-17	81.9771
1981-03-18	54.5773
1981-03-19	38.3201
1981-03-20	28.1235
1981-03-21	21.3703
1981-03-22	19.1432
1981-03-23	70.7831
1981-03-24	96.9962
1981-03-25	92.2961
1981-03-26	122.835
1981-03-27	167.915
1981-03-28	110.892
1981-03-29	88.0681
1981-03-30	65.0057
1981-03-31	266.723
1981-04-01	680.998
1981-04-02	13804
1981-04-03	2684.03
1981-04-04	1140.74
1981-04-05	1998.1
1981-04-06	1508.33
1981-04-07	1847.22
1981-04-08	2173.02
1981-04-09	955.791
1981-04-10	750.679
1981-04-11	345.908
1981-04-12	193.295
1981-04-13	124.73
1981-04-14	84.114
1981-04-15	58.8999
1981-04-16	42.5876
1981-04-17	31.6436
1981-04-18	24.065
1981-04-19	18.6713
1981-04-20	14.7412
1981-04-21	11.8184
1981-04-22	9.60598
1981-04-23	7.94154
1981-04-24	6.57955
1981-04-25	5.53342
1981-04-26	7.27321
1981-04-27	8.25688
1981-04-28	7.50754
1981-04-29	6.41836
1981-04-30	5.26459
1981-05-01	5.49407
1981-05-02	3.59837
1981-05-03	19.1508
1981-05-04	9.053
1981-05-05	7.75695
1981-05-06	7.50764
1981-05-07	7.5041
1981-05-08	7.37258
1981-05-09	6.98892
1981-05-10	6.40112
1981-05-11	5.71105
1981-05-12	5.00773
1981-05-13	15.9381
1981-05-14	501.186
1981-05-15	317.399
1981-05-16	197.337
1981-05-17	186.115
1981-05-18	64.8773
1981-05-19	39.1806
1981-05-20	143.101
1981-05-21	55.7615
1981-05-22	3200.25
1981-05-23	2900.3
1981-05-24	881.172
1981-05-25	457.645
1981-05-26	269.027
1981-05-27	169.37
1981-05-28	111.495
1981-05-29	75.9401
1981-05-30	53.2266
1981-05-31	44.6243
1981-06-01	1418.38
1981-06-02	1774.12
1981-06-03	677.438
1981-06-04	301.735
1981-06-05	157.858
1981-06-06	93.3408
1981-06-07	60.3846
1981-06-08	41.7775
1981-06-09	30.3609
1981-06-10	28.6773
1981-06-11	628.874
1981-06-12	261.277
1981-06-13	145.317
1981-06-14	84.9294
1981-06-15	52.9618
1981-06-16	35.1988
1981-06-17	24.7738
1981-06-18	20.3995
1981-06-19	24.1644
1981-06-20	18.8928
1981-06-21	16.0171
1981-06-22	14.6663
1981-06-23	64.4091
1981-06-24	103.26
1981-06-25	81.275
1981-06-26	62.3831
1981-06-27	46.822
1981-06-28	36.8564
1981-06-29	27.6134
1981-06-30	24.6198
1981-07-01	55.7703
1981-07-02	51.046
1981-07-03	84.6321
1981-07-04	53.0974
1981-07-05	36.9299
1981-07-06	26.3517
1981-07-07	19.5051
1981-07-08	14.9207
1981-07-09	11.7232
1981-07-10	9.40947
1981-07-11	7.68377
1981-07-12	6.36518
1981-07-13	5.33824
1981-07-14	4.52613
1981-07-15	3.87588
1981-07-16	3.34981
1981-07-17	3.53003
1981-07-18	2.57064
1981-07-19	29.8473
1981-07-20	36.0092
1981-07-21	39.1776
1981-07-22	1308.2
1981-07-23	620.225
1981-07-24	494.275
1981-07-25	383.342
1981-07-26	193.394
1981-07-27	127.374
1981-07-28	88.9967
1981-07-29	64.1263
1981-07-30	47.177
1981-07-31	35.301
1981-08-01	26.8225
1981-08-02	20.8001
1981-08-03	16.1634
1981-08-04	12.8026
1981-08-05	10.271
1981-08-06	8.34064
1981-08-07	6.85205
1981-08-08	5.69169
1981-08-09	4.77796
1981-08-10	4.05153
1981-08-11	3.46882
1981-08-12	2.99748
1981-08-13	2.74657
1981-08-14	6.90362
1981-08-15	7.07571
1981-08-16	7.30469
1981-08-17	6.58452
1981-08-18	5.61257
1981-08-19	4.70291
1981-08-20	3.94293
1981-08-21	3.33243
1981-08-22	2.84725
1981-08-23	2.4615
1981-08-24	7.60756
1981-08-25	324.285
1981-08-26	638.4
1981-08-27	286.664
1981-08-28	157.968
1981-08-29	97.6738
1981-08-30	66.078
1981-08-31	47.3636
1981-09-01	35.1606
1981-09-02	26.6885
1981-09-03	20.5832
1981-09-04	16.0841
1981-09-05	32.9144
1981-09-06	17.2413
1981-09-07	15.9704
1981-09-08	12.9579
1981-09-09	9.63406
1981-09-10	7.74982
1981-09-11	6.29405
1981-09-12	5.16798
1981-09-13	4.29357
1981-09-14	3.61004
1981-09-15	3.07825
1981-09-16	2.65373
1981-09-17	2.31189
1981-09-18	2.03427
1981-09-19	1.80694
1981-09-20	1.61939
1981-09-21	27.2013
1981-09-22	31.7415
1981-09-23	27.5082
1981-09-24	24.4972
1981-09-25	20.1973
1981-09-26	15.7809
1981-09-27	12.0999
1981-09-28	9.29443
1981-09-29	7.22479
1981-09-30	5.70862
1981-10-01	4.59299
1981-10-02	5.54169
1981-10-03	3.15342
1981-10-04	71.7203
1981-10-05	148.715
1981-10-06	77.5084
1981-10-07	46.6029
1981-10-08	28.8807
1981-10-09	20.3258
1981-10-10	15.2557
1981-10-11	11.8843
1981-10-12	9.47827
1981-10-13	9.06871
1981-10-14	30.8573
1981-10-15	23.0876
1981-10-16	185.591
1981-10-17	67.6169
1981-10-18	36.5643
1981-10-19	87.7809
1981-10-20	32.0777
1981-10-21	23.1915
1981-10-22	34.2125
1981-10-23	39.1608
1981-10-24	25.393
1981-10-25	18.0586
1981-10-26	13.5295
1981-10-27	10.6154
1981-10-28	8.58692
1981-10-29	7.09131
1981-10-30	5.94139
1981-10-31	27.56
1981-11-01	70.4404
1981-11-02	5741.31
1981-11-03	19740.7
1981-11-04	10363.9
1981-11-05	3048.51
1981-11-06	1106.41
1981-11-07	494.281
1981-11-08	260.729
1981-11-09	154.21
1981-11-10	99.1846
1981-11-11	68.9075
1981-11-12	49.4271
1981-11-13	214.168
1981-11-14	656.292
1981-11-15	320.36
1981-11-16	324.691
1981-11-17	215.256
1981-11-18	101.323
1981-11-19	54.1573
1981-11-20	575.941
1981-11-21	1504.61
1981-11-22	903.39
1981-11-23	369.748
1981-11-24	200.954
1981-11-25	1728.2
1981-11-26	842.428
1981-11-27	420.243
1981-11-28	292.151
1981-11-29	208.628
1981-11-30	1458.12
1981-12-01	1963.01
1981-12-02	636.147
1981-12-03	555.153
1981-12-04	4246.49
1981-12-05	1476.56
1981-12-06	678.072
1981-12-07	373.033
1981-12-08	231.716
1981-12-09	151.721
1981-12-10	115.406
1981-12-11	189.202
1981-12-12	101.054
1981-12-13	75.6079
1981-12-14	63.1355
1981-12-15	159.512
1981-12-16	398.159
1981-12-17	2480.87
1981-12-18	2897.62
1981-12-19	969.534
1981-12-20	435.287
1981-12-21	785.862
1981-12-22	465.483
1981-12-23	438.402
1981-12-24	3501.07
1981-12-25	2723.9
1981-12-26	2203.49
1981-12-27	903.163
1981-12-28	521.736
1981-12-29	1027.97
1981-12-30	1494.95
1981-12-31	554.001
1982-01-01	312.735
1982-01-02	191.1
1982-01-03	123.823
1982-01-04	83.7824
1982-01-05	62.4588
1982-01-06	191.292
1982-01-07	172.511
1982-01-08	143.065
1982-01-09	453.679
1982-01-10	340.375
1982-01-11	208.559
1982-01-12	239.208
1982-01-13	133.678
1982-01-14	83.828
1982-01-15	157.852
1982-01-16	134.489
1982-01-17	420.128
1982-01-18	1268.36
1982-01-19	1286.26
1982-01-20	4792.64
1982-01-21	36230.9
1982-01-22	14692.5
1982-01-23	3616.4
1982-01-24	1512.03
1982-01-25	806.026
1982-01-26	623.088
1982-01-27	3057.73
1982-01-28	992.156
1982-01-29	480.088
1982-01-30	428.897
1982-01-31	197.175
1982-02-01	130.613
1982-02-02	145.327
1982-02-03	110.327
1982-02-04	74.6662
1982-02-05	100.543
1982-02-06	44.8995
1982-02-07	98.3358
1982-02-08	79.8453
1982-02-09	25.5554
1982-02-10	17.1277
1982-02-11	13.3611
1982-02-12	10.7064
1982-02-13	117.201
1982-02-14	405.888
1982-02-15	567.964
1982-02-16	243.043
1982-02-17	166.099
1982-02-18	97.9191
1982-02-19	295.116
1982-02-20	270.06
1982-02-21	529.728
1982-02-22	1309.92
1982-02-23	559.511
1982-02-24	423.285
1982-02-25	5000.92
1982-02-26	2528.88
1982-02-27	1371.92
1982-02-28	1108.83
1982-03-01	742.748
1982-03-02	1088.19
1982-03-03	4371.68
1982-03-04	4099.43
1982-03-05	1459.96
1982-03-06	4111.54
1982-03-07	1977.76
1982-03-08	1652.92
1982-03-09	783.376
1982-03-10	650.688
1982-03-11	2590.44
1982-03-12	1444.86
1982-03-13	686.3
1982-03-14	457.189
1982-03-15	1921.53
1982-03-16	1353.73
1982-03-17	664.147
1982-03-18	326.915
1982-03-19	204.49
1982-03-20	462.95
1982-03-21	354.085
1982-03-22	216.284
1982-03-23	87.1367
1982-03-24	82.4911
1982-03-25	43.8864
1982-03-26	31.7698
1982-03-27	29.1993
1982-03-28	24.9017
1982-03-29	14.6264
1982-03-30	44.2398
1982-03-31	559.918
1982-04-01	684.123
1982-04-02	381.033
1982-04-03	203.566
1982-04-04	112.771
1982-04-05	68.3226
1982-04-06	238.42
1982-04-07	96.4361
1982-04-08	54.436
1982-04-09	33.7956
1982-04-10	25.8044
1982-04-11	29.7794
1982-04-12	436.656
1982-04-13	3008.61
1982-04-14	419.643
1982-04-15	248.145
1982-04-16	164.1
1982-04-17	88.9285
1982-04-18	159.72
1982-04-19	46.858
1982-04-20	139.234
1982-04-21	139.442
1982-04-22	62.2152
1982-04-23	35.465
1982-04-24	25.1765
1982-04-25	18.7553
1982-04-26	15.2378
1982-04-27	16.6995
1982-04-28	246.472
1982-04-29	103.044
1982-04-30	68.8271
1982-05-01	48.4912
1982-05-02	34.8096
1982-05-03	26.6665
1982-05-04	20.9678
1982-05-05	16.7459
1982-05-06	13.6059
1982-05-07	11.1638
1982-05-08	9.21696
1982-05-09	8.81155
1982-05-10	6.47778
1982-05-11	5.48256
1982-05-12	4.66285
1982-05-13	3.98574
1982-05-14	4.16436
1982-05-15	117.132
1982-05-16	22.351
1982-05-17	237.736
1982-05-18	48.4355
1982-05-19	28.6967
1982-05-20	19.0433
1982-05-21	57.812
1982-05-22	10.5998
1982-05-23	8.07791
1982-05-24	6.53284
1982-05-25	22.532
1982-05-26	9.1154
1982-05-27	16.2581
1982-05-28	68.2493
1982-05-29	595.319
1982-05-30	3158.95
1982-05-31	2437.39
1982-06-01	769.818
1982-06-02	369.396
1982-06-03	209.862
1982-06-04	132.133
1982-06-05	88.9371
1982-06-06	62.6395
1982-06-07	45.4917
1982-06-08	33.9384
1982-06-09	25.7432
1982-06-10	19.9362
1982-06-11	17.7544
1982-06-12	17.3723
1982-06-13	99.9744
1982-06-14	39.4583
1982-06-15	31.8463
1982-06-16	23.8458
1982-06-17	18.8654
1982-06-18	15.1411
1982-06-19	12.3244
1982-06-20	10.1525
1982-06-21	8.4457
1982-06-22	7.08404
1982-06-23	5.98566
1982-06-24	5.09258
1982-06-25	4.36219
1982-06-26	3.76208
1982-06-27	3.26706
1982-06-28	2.85722
1982-06-29	2.51666
1982-06-30	2.23264
1982-07-01	1.99487
1982-07-02	1.79507
1982-07-03	1.6265
1982-07-04	1.48371
1982-07-05	1.36227
1982-07-06	1.25857
1982-07-07	1.16966
1982-07-08	1.09312
1982-07-09	1.02696
1982-07-10	0.969565
1982-07-11	0.919568
1982-07-12	0.875851
1982-07-13	4.57025
1982-07-14	18.5701
1982-07-15	6.49693
1982-07-16	33.3664
1982-07-17	12.8428
1982-07-18	9.19203
1982-07-19	6.93699
1982-07-20	5.04402
1982-07-21	4.11706
1982-07-22	8.33952
1982-07-23	3.98075
1982-07-24	3.91473
1982-07-25	38.2459
1982-07-26	28.3888
1982-07-27	22.5472
1982-07-28	17.3136
1982-07-29	13.3412
1982-07-30	10.4355
1982-07-31	8.31168
1982-08-01	6.74118
1982-08-02	5.56101
1982-08-03	6.50898
1982-08-04	12.5793
1982-08-05	19.869
1982-08-06	21.8543
1982-08-07	13.3217
1982-08-08	11.5437
1982-08-09	154.132
1982-08-10	64.8777
1982-08-11	35.2666
1982-08-12	21.3026
1982-08-13	13.8752
1982-08-14	9.62938
1982-08-15	7.05381
1982-08-16	8.9135
1982-08-17	7.80284
1982-08-18	12.8422
1982-08-19	175.359
1982-08-20	113.11
1982-08-21	77.7475
1982-08-22	35.0468
1982-08-23	21.8577
1982-08-24	23.8878
1982-08-25	16.0732
1982-08-26	11.2311
1982-08-27	8.06773
1982-08-28	6.01832
1982-08-29	4.65444
1982-08-30	3.71626
1982-08-31	3.05007
1982-09-01	2.56314
1982-09-02	2.19791
1982-09-03	1.91752
1982-09-04	1.69774
1982-09-05	2.73324
1982-09-06	118.49
1982-09-07	47.9552
1982-09-08	32.7078
1982-09-09	885.332
1982-09-10	395.348
1982-09-11	193.425
1982-09-12	107.642
1982-09-13	66.8558
1982-09-14	45.0424
1982-09-15	84.5022
1982-09-16	37.6133
1982-09-17	26.2284
1982-09-18	18.7683
1982-09-19	20.3164
1982-09-20	182.622
1982-09-21	761.569
1982-09-22	1294.67
1982-09-23	634.857
1982-09-24	253.3
1982-09-25	130.407
1982-09-26	75.4896
1982-09-27	116.961
1982-09-28	54.8405
1982-09-29	34.0749
1982-09-30	23.134
1982-10-01	16.7229
1982-10-02	12.6282
1982-10-03	9.83803
1982-10-04	7.84518
1982-10-05	6.37224
1982-10-06	5.2555
1982-10-07	4.39211
1982-10-08	5.5139
1982-10-09	28.5753
1982-10-10	1344.22
1982-10-11	4885.63
1982-10-12	1552.87
1982-10-13	793.413
1982-10-14	1496.48
1982-10-15	555.867
1982-10-16	334.105
1982-10-17	203.167
1982-10-18	133.903
1982-10-19	92.0306
1982-10-20	64.8044
1982-10-21	46.4853
1982-10-22	33.9223
1982-10-23	25.1843
1982-10-24	19.0244
1982-10-25	14.6199
1982-10-26	11.4227
1982-10-27	9.06583
1982-10-28	7.30132
1982-10-29	5.96052
1982-10-30	4.92728
1982-10-31	4.12074
1982-11-01	46.3418
1982-11-02	78.1317
1982-11-03	43.5075
1982-11-04	38.5907
1982-11-05	33.7773
1982-11-06	28.7863
1982-11-07	23.9662
1982-11-08	19.6445
1982-11-09	15.9881
1982-11-10	17.3645
1982-11-11	128.644
1982-11-12	62.5554
1982-11-13	38.0442
1982-11-14	26.1858
1982-11-15	19.7403
1982-11-16	15.6328
1982-11-17	12.6584
1982-11-18	10.3489
1982-11-19	19.771
1982-11-20	12.3012
1982-11-21	10.3001
1982-11-22	8.06992
1982-11-23	6.35032
1982-11-24	5.07361
1982-11-25	4.12996
1982-11-26	3.42645
1982-11-27	2.89802
1982-11-28	2.49906
1982-11-29	2.22382
1982-11-30	1.96812
1982-12-01	12.429
1982-12-02	1046.42
1982-12-03	1667.71
1982-12-04	901.612
1982-12-05	436.299
1982-12-06	330.302
1982-12-07	1011.35
1982-12-08	1096.66
1982-12-09	417.417
1982-12-10	352.648
1982-12-11	190.167
1982-12-12	365.612
1982-12-13	921.795
1982-12-14	659.137
1982-12-15	282.588
1982-12-16	148.731
1982-12-17	86.9526
1982-12-18	55.034
1982-12-19	183.304
1982-12-20	2345.45
1982-12-21	1911.94
1982-12-22	803.017
1982-12-23	355.683
1982-12-24	190.416
1982-12-25	107.972
1982-12-26	71.3521
1982-12-27	52.8968
1982-12-28	36.1278
1982-12-29	28.0811
1982-12-30	94.5908
1982-12-31	61.6007
1983-01-01	854.853
1983-01-02	1056.82
1983-01-03	3273.8
1983-01-04	1132.85
1983-01-05	546.71
1983-01-06	307.858
1983-01-07	190.955
1983-01-08	125.821
1983-01-09	89.6689
1983-01-10	229.826
1983-01-11	713.591
1983-01-12	342.035
1983-01-13	220.43
1983-01-14	132.862
1983-01-15	145.448
1983-01-16	70.3723
1983-01-17	51.7861
1983-01-18	38.794
1983-01-19	29.403
1983-01-20	22.5366
1983-01-21	17.5269
1983-01-22	13.7144
1983-01-23	10.8936
1983-01-24	8.75763
1983-01-25	7.66569
1983-01-26	6.76976
1983-01-27	5.94378
1983-01-28	6.83758
1983-01-29	6.88141
1983-01-30	7.02171
1983-01-31	6.85328
1983-02-01	6.34386
1983-02-02	5.72899
1983-02-03	5.18723
1983-02-04	4.48369
1983-02-05	4.636
1983-02-06	30.3192
1983-02-07	33.4628
1983-02-08	18.4989
1983-02-09	14.8314
1983-02-10	11.4849
1983-02-11	8.86312
1983-02-12	20.2966
1983-02-13	371.896
1983-02-14	233.097
1983-02-15	133.133
1983-02-16	81.8993
1983-02-17	54.8333
1983-02-18	39.8075
1983-02-19	29.2408
1983-02-20	22.468
1983-02-21	123.1
1983-02-22	639.086
1983-02-23	272.181
1983-02-24	232.307
1983-02-25	243.517
1983-02-26	181.622
1983-02-27	202.434
1983-02-28	634.137
1983-03-01	260.746
1983-03-02	190.807
1983-03-03	356.524
1983-03-04	154.262
1983-03-05	103.395
1983-03-06	63.5987
1983-03-07	50.7924
1983-03-08	33.9241
1983-03-09	23.8357
1983-03-10	17.3543
1983-03-11	12.985
1983-03-12	10.2924
1983-03-13	7.77737
1983-03-14	33.3721
1983-03-15	11.4302
1983-03-16	13.726
1983-03-17	113.043
1983-03-18	119.81
1983-03-19	239.024
1983-03-20	733.618
1983-03-21	4882.53
1983-03-22	1152.64
1983-03-23	557.861
1983-03-24	309.941
1983-03-25	209.471
1983-03-26	125.908
1983-03-27	95.8719
1983-03-28	491.07
1983-03-29	309.765
1983-03-30	149.316
1983-03-31	99.1216
1983-04-01	70.1474
1983-04-02	50.5685
1983-04-03	72.9324
1983-04-04	1099.2
1983-04-05	1167.8
1983-04-06	441.534
1983-04-07	215.862
1983-04-08	121.564
1983-04-09	150.947
1983-04-10	106.564
1983-04-11	73.3768
1983-04-12	50.799
1983-04-13	54.9691
1983-04-14	33.7349
1983-04-15	25.9276
1983-04-16	26.0583
1983-04-17	24.0333
1983-04-18	21.4824
1983-04-19	18.656
1983-04-20	15.9022
1983-04-21	13.4076
1983-04-22	12.7467
1983-04-23	103.391
1983-04-24	259.501
1983-04-25	495.237
1983-04-26	542.557
1983-04-27	604.173
1983-04-28	3241.52
1983-04-29	3146.31
1983-04-30	1823.47
1983-05-01	4652.38
1983-05-02	22181.7
1983-05-03	19345.2
1983-05-04	7454.77
1983-05-05	3894.56
1983-05-06	2323.73
1983-05-07	1476.15
1983-05-08	984.131
1983-05-09	682.889
1983-05-10	488.259
1983-05-11	354.489
1983-05-12	279.047
1983-05-13	291.834
1983-05-14	355.079
1983-05-15	391.074
1983-05-16	327.955
1983-05-17	204.368
1983-05-18	280.488
1983-05-19	242.647
1983-05-20	679.663
1983-05-21	1623.13
1983-05-22	2507.55
1983-05-23	2046.29
1983-05-24	1802.46
1983-05-25	931.318
1983-05-26	550.236
1983-05-27	3504.59
1983-05-28	35815.1
1983-05-29	10450
1983-05-30	4284.42
1983-05-31	2171.36
1983-06-01	1251.21
1983-06-02	786.053
1983-06-03	553.697
1983-06-04	1352.6
1983-06-05	733.388
1983-06-06	414.795
1983-06-07	281.457
1983-06-08	211.994
1983-06-09	164.01
1983-06-10	128.572
1983-06-11	102.236
1983-06-12	82.6133
1983-06-13	67.8007
1983-06-14	56.5138
1983-06-15	47.819
1983-06-16	41.0234
1983-06-17	211.091
1983-06-18	4877.96
1983-06-19	4945.86
1983-06-20	8759.1
1983-06-21	5945.09
1983-06-22	46637.1
1983-06-23	47412.5
1983-06-24	11947
1983-06-25	5327.74
1983-06-26	3521
1983-06-27	2393.18
1983-06-28	1783.34
1983-06-29	1402.12
1983-06-30	1135.87
1983-07-01	913.037
1983-07-02	743.919
1983-07-03	549.924
1983-07-04	410.595
1983-07-05	415
1983-07-06	4227.01
1983-07-07	2293.45
1983-07-08	906.994
1983-07-09	530.543
1983-07-10	372.908
1983-07-11	275.839
1983-07-12	211.415
1983-07-13	171.033
1983-07-14	138.015
1983-07-15	160.958
1983-07-16	184.664
1983-07-17	107.063
1983-07-18	103.515
1983-07-19	345.068
1983-07-20	236.396
1983-07-21	111.35
1983-07-22	78.3404
1983-07-23	61.771
1983-07-24	51.8924
1983-07-25	46.4351
1983-07-26	48.2484
1983-07-27	249.817
1983-07-28	247.742
1983-07-29	3983.65
1983-07-30	3264.26
1983-07-31	2065.05
1983-08-01	1254.62
1983-08-02	762.573
1983-08-03	474.721
1983-08-04	412.154
1983-08-05	229.517
1983-08-06	152.583
1983-08-07	109.218
1983-08-08	81.4531
1983-08-09	62.6897
1983-08-10	49.608
1983-08-11	40.7449
1983-08-12	101.614
1983-08-13	365.71
1983-08-14	726.841
1983-08-15	353.061
1983-08-16	879.081
1983-08-17	591.816
1983-08-18	1920.69
1983-08-19	701.884
1983-08-20	388.105
1983-08-21	250.149
1983-08-22	172.328
1983-08-23	210.135
1983-08-24	136.63
1983-08-25	136.444
1983-08-26	366.355
1983-08-27	1631.78
1983-08-28	676.711
1983-08-29	381.12
1983-08-30	241.545
1983-08-31	162.542
1983-09-01	113.942
1983-09-02	81.9639
1983-09-03	60.079
1983-09-04	50.289
1983-09-05	43.6986
1983-09-06	315.272
1983-09-07	167.671
1983-09-08	278.337
1983-09-09	153.486
1983-09-10	113.684
1983-09-11	93.3442
1983-09-12	75.4938
1983-09-13	59.9001
1983-09-14	153.754
1983-09-15	648.743
1983-09-16	366.144
1983-09-17	822.868
1983-09-18	340.281
1983-09-19	141.596
1983-09-20	89.6303
1983-09-21	61.1372
1983-09-22	43.6083
1983-09-23	32.1431
1983-09-24	24.2957
1983-09-25	18.7391
1983-09-26	14.7031
1983-09-27	11.7131
1983-09-28	9.46182
1983-09-29	14.7221
1983-09-30	32.4596
1983-10-01	133.721
1983-10-02	94.6776
1983-10-03	74.5422
1983-10-04	62.0739
1983-10-05	864.419
1983-10-06	3854.01
1983-10-07	1205.8
1983-10-08	617.526
1983-10-09	358.186
1983-10-10	305.457
1983-10-11	1045.5
1983-10-12	496.4
1983-10-13	324.029
1983-10-14	488.452
1983-10-15	420.985
1983-10-16	725.025
1983-10-17	376.927
1983-10-18	271.343
1983-10-19	336.036
1983-10-20	485.561
1983-10-21	279.188
1983-10-22	176.344
1983-10-23	122.995
1983-10-24	244.034
1983-10-25	667.299
1983-10-26	337.361
1983-10-27	202.156
1983-10-28	125.362
1983-10-29	84.3685
1983-10-30	59.4171
1983-10-31	43.1653
1983-11-01	32.0855
1983-11-02	27.7753
1983-11-03	218.383
1983-11-04	751.243
1983-11-05	367.473
1983-11-06	278.481
1983-11-07	210.579
1983-11-08	120.744
1983-11-09	79.1772
1983-11-10	69.2187
1983-11-11	40.8003
1983-11-12	65.7952
1983-11-13	26.7215
1983-11-14	20.3424
1983-11-15	22.5981
1983-11-16	148.958
1983-11-17	132.911
1983-11-18	114.527
1983-11-19	101.546
1983-11-20	222.61
1983-11-21	4334.77
1983-11-22	3772.85
1983-11-23	1381.57
1983-11-24	733.007
1983-11-25	670.707
1983-11-26	418.551
1983-11-27	259.39
1983-11-28	1050.75
1983-11-29	11260.9
1983-11-30	8864.7
1983-12-01	2266.88
1983-12-02	1496.96
1983-12-03	1074.24
1983-12-04	2505.16
1983-12-05	2084.14
1983-12-06	821.376
1983-12-07	446.254
1983-12-08	328.815
1983-12-09	204.833
1983-12-10	173.5
1983-12-11	514.565
1983-12-12	357.795
1983-12-13	240.124
1983-12-14	264.643
1983-12-15	430.014
1983-12-16	268.925
1983-12-17	221.814
1983-12-18	365.649
1983-12-19	201.954
1983-12-20	150.196
1983-12-21	110.329
1983-12-22	80.8263
1983-12-23	59.3528
1983-12-24	43.9522
1983-12-25	32.9035
1983-12-26	24.9929
1983-12-27	300.447
1983-12-28	2655.51
1983-12-29	1074.02
1983-12-30	2389.25
1983-12-31	1732.83
1984-01-01	605.843
1984-01-02	365.108
1984-01-03	281.227
1984-01-04	392.317
1984-01-05	803.144
1984-01-06	400.625
1984-01-07	209.287
1984-01-08	125.334
1984-01-09	147.034
1984-01-10	58.2257
1984-01-11	42.9544
1984-01-12	32.6496
1984-01-13	25.0475
1984-01-14	20.8662
1984-01-15	252.394
1984-01-16	1208.28
1984-01-17	1796.65
1984-01-18	2271.34
1984-01-19	496.199
1984-01-20	248.915
1984-01-21	151.541
1984-01-22	109.197
1984-01-23	302.342
1984-01-24	279.117
1984-01-25	183.69
1984-01-26	106.975
1984-01-27	88.4983
1984-01-28	176.967
1984-01-29	324.222
1984-01-30	1309.36
1984-01-31	894.503
1984-02-01	334.687
1984-02-02	198.485
1984-02-03	126.773
1984-02-04	85.6753
1984-02-05	59.9992
1984-02-06	43.206
1984-02-07	50.0414
1984-02-08	33.6487
1984-02-09	19.7951
1984-02-10	16.4662
1984-02-11	13.6352
1984-02-12	11.2398
1984-02-13	17.0926
1984-02-14	160.702
1984-02-15	158.258
1984-02-16	136.322
1984-02-17	170.052
1984-02-18	186.479
1984-02-19	1042.43
1984-02-20	366.877
1984-02-21	308.454
1984-02-22	264.114
1984-02-23	893.264
1984-02-24	371.834
1984-02-25	223.773
1984-02-26	165.679
1984-02-27	305.192
1984-02-28	145.623
1984-02-29	128.392
1984-03-01	68.3637
1984-03-02	54.0057
1984-03-03	292.022
1984-03-04	165.435
1984-03-05	127.687
1984-03-06	96.2059
1984-03-07	74.5602
1984-03-08	61.5435
1984-03-09	62.6139
1984-03-10	524.57
1984-03-11	254.306
1984-03-12	152.401
1984-03-13	116.326
1984-03-14	87.1312
1984-03-15	63.5529
1984-03-16	47.2524
1984-03-17	36.2621
1984-03-18	28.582
1984-03-19	22.917
1984-03-20	18.881
1984-03-21	16.114
1984-03-22	12.9033
1984-03-23	48.3979
1984-03-24	753.168
1984-03-25	195.214
1984-03-26	73.7283
1984-03-27	48.3207
1984-03-28	35.1085
1984-03-29	26.7308
1984-03-30	20.8072
1984-03-31	16.4406
1984-04-01	13.1698
1984-04-02	19.8662
1984-04-03	8.84852
1984-04-04	22.5921
1984-04-05	15.4097
1984-04-06	17.9003
1984-04-07	401.119
1984-04-08	8075.78
1984-04-09	26154
1984-04-10	5022.79
1984-04-11	1868.79
1984-04-12	990.23
1984-04-13	601.867
1984-04-14	389.059
1984-04-15	255.954
1984-04-16	214.473
1984-04-17	184.739
1984-04-18	267.819
1984-04-19	287.463
1984-04-20	119.863
1984-04-21	85.9659
1984-04-22	144.101
1984-04-23	91.185
1984-04-24	65.2902
1984-04-25	46.7574
1984-04-26	34.1693
1984-04-27	25.6144
1984-04-28	19.6837
1984-04-29	15.4639
1984-04-30	12.3811
1984-05-01	10.0818
1984-05-02	8.31638
1984-05-03	6.94474
1984-05-04	5.8634
1984-05-05	5.00053
1984-05-06	4.30495
1984-05-07	100.585
1984-05-08	41.5675
1984-05-09	24.5588
1984-05-10	15.4557
1984-05-11	10.5161
1984-05-12	7.60923
1984-05-13	8.94065
1984-05-14	213.557
1984-05-15	106.708
1984-05-16	60.4219
1984-05-17	29.8077
1984-05-18	143.651
1984-05-19	122.772
1984-05-20	298.169
1984-05-21	352.794
1984-05-22	163.612
1984-05-23	79.1142
1984-05-24	50.5593
1984-05-25	35.3121
1984-05-26	25.9559
1984-05-27	20.2616
1984-05-28	19.0463
1984-05-29	34.4742
1984-05-30	14.9829
1984-05-31	12.9847
1984-06-01	16.8602
1984-06-02	12.6018
1984-06-03	10.3184
1984-06-04	8.87946
1984-06-05	7.13717
1984-06-06	7.66313
1984-06-07	5.38894
1984-06-08	5.86721
1984-06-09	4.19314
1984-06-10	51.0959
1984-06-11	63.9104
1984-06-12	36.2142
1984-06-13	26.2161
1984-06-14	54.4481
1984-06-15	18.0193
1984-06-16	250.855
1984-06-17	1256.95
1984-06-18	1770.76
1984-06-19	1088.86
1984-06-20	362.427
1984-06-21	200.757
1984-06-22	129.649
1984-06-23	89.4352
1984-06-24	63.6148
1984-06-25	77.0983
1984-06-26	322.892
1984-06-27	166.676
1984-06-28	116.266
1984-06-29	84.4779
1984-06-30	62.8893
1984-07-01	47.4188
1984-07-02	36.0544
1984-07-03	27.6894
1984-07-04	21.7124
1984-07-05	17.2294
1984-07-06	13.7757
1984-07-07	11.094
1984-07-08	9.01795
1984-07-09	8.92336
1984-07-10	9.88956
1984-07-11	39.408
1984-07-12	16.4859
1984-07-13	40.4862
1984-07-14	662.889
1984-07-15	1005.61
1984-07-16	491.273
1984-07-17	294.709
1984-07-18	250.999
1984-07-19	143.023
1984-07-20	92.7961
1984-07-21	62.9124
1984-07-22	47.2723
1984-07-23	132.756
1984-07-24	152.316
1984-07-25	146.994
1984-07-26	1172.02
1984-07-27	9115.93
1984-07-28	5611.5
1984-07-29	1762.66
1984-07-30	902.778
1984-07-31	555.499
1984-08-01	353.877
1984-08-02	228.974
1984-08-03	151.058
1984-08-04	102.904
1984-08-05	80.6489
1984-08-06	56.4226
1984-08-07	45.0052
1984-08-08	28.8249
1984-08-09	21.2038
1984-08-10	254.138
1984-08-11	1621.47
1984-08-12	483.725
1984-08-13	268.934
1984-08-14	169.716
1984-08-15	114.734
1984-08-16	81.4536
1984-08-17	61.2888
1984-08-18	46.0356
1984-08-19	34.5322
1984-08-20	39.2892
1984-08-21	334.068
1984-08-22	171.922
1984-08-23	104.827
1984-08-24	63.6173
1984-08-25	67.598
1984-08-26	43.0539
1984-08-27	29.3857
1984-08-28	20.8328
1984-08-29	15.1934
1984-08-30	11.5296
1984-08-31	9.01205
1984-09-01	26.2558
1984-09-02	12.7954
1984-09-03	6.86046
1984-09-04	38.567
1984-09-05	347.105
1984-09-06	203.411
1984-09-07	129.104
1984-09-08	80.9958
1984-09-09	54.1864
1984-09-10	39.8722
1984-09-11	31.3359
1984-09-12	25.4259
1984-09-13	39.4107
1984-09-14	632.993
1984-09-15	416.08
1984-09-16	372.226
1984-09-17	404.287
1984-09-18	207.687
1984-09-19	96.6623
1984-09-20	65.586
1984-09-21	47.11
1984-09-22	35.0781
1984-09-23	29.2194
1984-09-24	22.4709
1984-09-25	17.3573
1984-09-26	13.635
1984-09-27	10.8926
1984-09-28	8.83328
1984-09-29	7.25975
1984-09-30	6.03945
1984-10-01	5.08113
1984-10-02	4.32035
1984-10-03	4.41691
1984-10-04	18.1719
1984-10-05	62.5406
1984-10-06	89.5357
1984-10-07	33.7446
1984-10-08	20.3728
1984-10-09	14.8389
1984-10-10	11.1474
1984-10-11	8.62663
1984-10-12	6.85194
1984-10-13	5.56527
1984-10-14	4.60835
1984-10-15	3.88116
1984-10-16	11.5361
1984-10-17	64.5744
1984-10-18	26.0493
1984-10-19	306.983
1984-10-20	526.801
1984-10-21	373.128
1984-10-22	634.031
1984-10-23	716.554
1984-10-24	343.947
1984-10-25	163.815
1984-10-26	90.381
1984-10-27	84.7645
1984-10-28	46.6293
1984-10-29	112.327
1984-10-30	1809.78
1984-10-31	526.572
1984-11-01	559.4
1984-11-02	270.37
1984-11-03	160.874
1984-11-04	495.846
1984-11-05	2577.16
1984-11-06	1552.02
1984-11-07	743.259
1984-11-08	997.717
1984-11-09	566.367
1984-11-10	269.305
1984-11-11	212.472
1984-11-12	199.353
1984-11-13	1656.67
1984-11-14	607.376
1984-11-15	328.386
1984-11-16	483.973
1984-11-17	210.137
1984-11-18	146.412
1984-11-19	107.551
1984-11-20	79.34
1984-11-21	58.4683
1984-11-22	43.2393
1984-11-23	32.247
1984-11-24	24.3354
1984-11-25	18.6205
1984-11-26	23.4966
1984-11-27	11.4886
1984-11-28	9.14654
1984-11-29	7.41879
1984-11-30	6.57805
1984-12-01	11.7824
1984-12-02	128.511
1984-12-03	13.6731
1984-12-04	7.64772
1984-12-05	9.63581
1984-12-06	5.65011
1984-12-07	5.20172
1984-12-08	142.68
1984-12-09	289.416
1984-12-10	145.775
1984-12-11	141.536
1984-12-12	375.183
1984-12-13	91.6178
1984-12-14	146.167
1984-12-15	1064.34
1984-12-16	738.903
1984-12-17	309.645
1984-12-18	182.554
1984-12-19	183.173
1984-12-20	159.751
1984-12-21	157.465
1984-12-22	100.796
1984-12-23	63.9388
1984-12-24	41.9077
1984-12-25	28.6265
1984-12-26	20.3842
1984-12-27	15.0937
1984-12-28	72.1645
1984-12-29	259.564
1984-12-30	882.741
1984-12-31	406.349
1985-01-01	1038.16
1985-01-02	348.457
1985-01-03	162.958
1985-01-04	92.1692
1985-01-05	57.6126
1985-01-06	315.896
1985-01-07	1973.77
1985-01-08	1113.83
1985-01-09	1262.48
1985-01-10	634.661
1985-01-11	336.858
1985-01-12	200.891
1985-01-13	127.29
1985-01-14	84.443
1985-01-15	58.0083
1985-01-16	41.1599
1985-01-17	29.9665
1985-01-18	128.097
1985-01-19	1527.75
1985-01-20	665.592
1985-01-21	336.736
1985-01-22	199.677
1985-01-23	270.279
1985-01-24	1900.67
1985-01-25	748.326
1985-01-26	407.325
1985-01-27	229.063
1985-01-28	140.069
1985-01-29	92.1025
1985-01-30	63.0783
1985-01-31	44.968
1985-02-01	39.488
1985-02-02	175.8
1985-02-03	94.7569
1985-02-04	57.7234
1985-02-05	89.3987
1985-02-06	50.946
1985-02-07	64.1714
1985-02-08	429.837
1985-02-09	587.47
1985-02-10	227.272
1985-02-11	145.345
1985-02-12	177.263
1985-02-13	87.485
1985-02-14	55.0816
1985-02-15	37.4643
1985-02-16	26.5399
1985-02-17	53.1907
1985-02-18	290.875
1985-02-19	179.713
1985-02-20	264.652
1985-02-21	1664
1985-02-22	1848.98
1985-02-23	397.509
1985-02-24	196.382
1985-02-25	112.5
1985-02-26	76.1476
1985-02-27	99.5771
1985-02-28	171.24
1985-03-01	812.344
1985-03-02	308.196
1985-03-03	137.39
1985-03-04	78.7692
1985-03-05	50.0287
1985-03-06	62.8996
1985-03-07	850.313
1985-03-08	1840.16
1985-03-09	3929.57
1985-03-10	7255.39
1985-03-11	2271.6
1985-03-12	820.939
1985-03-13	512.464
1985-03-14	381.924
1985-03-15	207.033
1985-03-16	119.706
1985-03-17	76.7845
1985-03-18	61.7661
1985-03-19	74.7037
1985-03-20	213.696
1985-03-21	539.973
1985-03-22	935.443
1985-03-23	311.662
1985-03-24	167.764
1985-03-25	106.723
1985-03-26	179.026
1985-03-27	118.634
1985-03-28	165.243
1985-03-29	121.242
1985-03-30	57.7081
1985-03-31	115.18
1985-04-01	476.193
1985-04-02	438.012
1985-04-03	1348.06
1985-04-04	2383.34
1985-04-05	868.479
1985-04-06	632.297
1985-04-07	791.795
1985-04-08	264.681
1985-04-09	248.285
1985-04-10	359.473
1985-04-11	641.623
1985-04-12	287.038
1985-04-13	151.904
1985-04-14	89.8741
1985-04-15	57.6842
1985-04-16	39.1564
1985-04-17	27.6844
1985-04-18	20.2075
1985-04-19	15.1461
1985-04-20	11.6163
1985-04-21	105.692
1985-04-22	715.847
1985-04-23	575.704
1985-04-24	294.774
1985-04-25	158.545
1985-04-26	90.7833
1985-04-27	57.9861
1985-04-28	39.6567
1985-04-29	28.949
1985-04-30	65.0483
1985-05-01	17.9617
1985-05-02	19.2028
1985-05-03	114.989
1985-05-04	287.164
1985-05-05	280.904
1985-05-06	113.382
1985-05-07	131.845
1985-05-08	167.244
1985-05-09	153.47
1985-05-10	99.343
1985-05-11	79.5864
1985-05-12	115.032
1985-05-13	177.846
1985-05-14	155.714
1985-05-15	59.0172
1985-05-16	46.8043
1985-05-17	59.5036
1985-05-18	75.7028
1985-05-19	162.033
1985-05-20	454.829
1985-05-21	164.477
1985-05-22	107.77
1985-05-23	73.9673
1985-05-24	54.6718
1985-05-25	41.8964
1985-05-26	67.6075
1985-05-27	223.577
1985-05-28	685.366
1985-05-29	463.971
1985-05-30	278.12
1985-05-31	119.782
1985-06-01	69.1672
1985-06-02	86.9297
1985-06-03	480.481
1985-06-04	3671.86
1985-06-05	1065.9
1985-06-06	492.925
1985-06-07	274.956
1985-06-08	171.454
1985-06-09	113.27
1985-06-10	81.7955
1985-06-11	54.2774
1985-06-12	38.8516
1985-06-13	28.4133
1985-06-14	21.2971
1985-06-15	16.19
1985-06-16	12.5806
1985-06-17	9.948
1985-06-18	7.99388
1985-06-19	6.52002
1985-06-20	5.39204
1985-06-21	4.5172
[truncated: 10,601 more rows]

## Sheet: Metadata
Supplemental data to Saunders et al. "Simple rules can guide whether land or ocean based conservation will best benefit marine ecosystems"
Total suspended sediment (TSS) data output from the Source model of Southeast Queensland, Australia
Model output on daily time-step of TSS from the three main rivers entering into Moreton Bay, QLD
Data generated by Tony Weber, Alluvium Consulting, for Healthy Land and Water
See paper for further information on methodology
Model parameterisation:
Daily rainfall and PET from SILO database (https://www.longpaddock.qld.gov.au/silo/)
Pollutant export parameters derived from event monitoring data collected across Southeast Queensland
Hydrology calibrated through the Parameter Estimation Tool (PEST) with reference to flow gauging station data collated by Queensland Department of Natural Resources and Mines
Approximate model uncertainty has been evaluated as +/-30% of measured loads at upstream event load monitoring stations
Stream routing is applied for hydrology only, no stream processing is included for pollutant loads
