# Supplementary material for: Simple rules can guide whether land- or ocean-based conservation will best benefit marine ecosystems
Source: PLoS Biol. 2017 Sep 6;15(9):e2001886. doi: 10.1371/journal.pbio.2001886 (PMC5587113; doi:10.1371/journal.pbio.2001886)
Supplement: S2 Code — The supplemental Matlab code calls the parameter values entered in this spreadsheet. (XLSX) [file pbio.2001886.s023.xlsx]

## Sheet: Sheet1
B	Total annual budget	$/Year	50000000	AUD $300 million to fix sediment issues in SE QLD based on 1:6.8 cost:benefit ratio and benefits of AUD $2 Billion. Converted to 2015 USD from $10 million 2011 AUD	Binney and James 2011			1.05369e+07
T	Project time length	Years	30					30
dt	discretisation of time	Years	0.1					0.1
P_S	Protected seagrass	Ha	20	20 ha based on 200 EFM in place in the MB at present. Pers. Comm Joel Bolzenius, SEQ Catchments				20
R_S	Protected seagrass that is undergoing restoration	Ha	0.01	Assume 0 at beginning. Nominally 0.01 to avoid dividing by 0 later in code.				0
A_S	Unprotected seagrasss that is available for clearing or protection	Ha	16756	Suitable habitat based on Saunders et al. 2013 model which does presently contain seagrass				18452.5
C_S	Unprotected cleared seagrass suitable habitat	Ha	6839	Suitable habitat based on Saunders et al. 2013 model which does not presently contain seagrass				15048
U_S	Seafloor habitat unsuitable for seagrass	Ha	308905	Based on Saunders et al. 2013 model
P_L	PROTECTED riparian habitat	Ha	9520	19% of habitat is remnant vegetation (Olley et al. 2015) and 53% of remnant vegetation is protected (GIS analysis for present study)	ArcGIS analysis of area of protected vs unprotected remnant vegetation in SEQ; Olley et al. 2015			9520.62
R_L	PROTECTED Riparian habitat undergoing restoration	Ha	0	Values not available. Assume that no riparian areas are currently undergoing active restoration and start simulations with 0				0
A_L	UNPROTECTED Riparian habitat in remnant condition available for either clearing or protection	Ha	8442	19% of habitat is remnant vegetation (Olley et al. 2015) and 47% of remnant vegetation is unprotected (GIS analysis for present study)	ArcGIS analysis of area of protected vs unprotected remnant vegetation in SEQ; Olley et al. 2015			8442.81
C_L	UNPROTECTED Riparian habitats which have been cleared and are available for restoration	Ha	74631	Based on 6350 km of the channel network below the dams to be restored to reduce sediment loads by 50%. Assuming a 100 m buffer = 248,750 ha of riparian habitat	Olley et al. 2015. Hydrological Processes 29:2290-2300			74631.6
F_SR	Feasibility of restoring seagrass	%	38	Item based success of restored seagrass plants in literature review	Bayraktarov et al. In Press Ecological Applications.			38
F_LR	Feasibility of restoring riparian areas	%	50	Values not available. This value is an estimate and roughly aligned with published values for marine habitats in Bayraktarov et al. In Press	Pers. Comm. Julian O'Mara SEQ Catchments			50
g_S	Expansion rate of seagrass	% yr-1	1.13	Expansion rate of seagrass in Tampa Bay Florida after mitigation of Nitrogen loads	Greening and Janicki 2006			1.13	14.3 From meta-analysis
d_S	Rate of loss rate of available seagrass	% yr-1	0.5	Accurate values not available (Roelfsema et al. 2013). Used 0.5% / year value for loss of high density seagrass on Eastern Banks of Moreton Bay from 1988-2012 from satelite imagery. Added expansion rate of 1.13% / year to get background decline of 1.63% / year. Compare to 0.9% globally pre-1940 (Waycott et al. 2009); 0.6%-0.9% per year in/outside of and MPA in Italy (Fraschetti et al. unpublished…	Lyons et al. (2013) Estuarine, Coastal and Shelf Science 120:42-53			0.5
d_LL	Rate of loss of available land	% yr-1	0.74	Mean change (in %) of woody vegetation cover in the Lockyer Creek drainage between 2008/2009 and 2011/2012.	Land Cover Change in Queensland: 2008/2009, 2009/2010, 2010/2011, 2011/2012 (SLATS Reports) Queensland Government			0.745
g_SR	Rate of revegetation of seagrass - value indicates time required for restored seagrass habitat to achieve full coverage from the plugs that were planted from donor sites	% yr-1	33	3 years recovery https://site.emrprojectsummaries.org/2013/03/08/seagrass-meadow-restoration-trial-using-transplants-cockburn-sound-western-australia/
g_LL	Rate of revegetation on the land - value indicates time required for ecosystem service in question to be fully restored and is reported as a percentage. E.g. if 20 years then 1/20 each year.	% yr-1	10	Assume that it takes 20 years for full sediment mitigation resulting from restoration and that the rate is linear. This gives 5% per year reduction in sediment resulting from restoration. Based on Collier et al. 2001 and aligns with information from SEQ Catchments (pers. comm. Julian O'Mara).	Collier (2001) Water Science and Technology 43:175-184.			5
C_SR	Cost of seagrass restoration	$ ha-1	418000	Based on median value reported in literature review of studies done globally. Cost standardised to 2015 USD.	Bayraktarov et al. In Press Ecological Applications.			418202
C_SP	Cost of seagrass protection	$ ha-1	131000	Based on cost for seagrass friendly moorings. Cost of seagrass friendly moorings; 15 year engineered rating. Cost includes all project management, procurement, admin, hardware, and installation; as more are installed, the price goes down… Value in $/ha/yr assuming the conventional moorings being replaced caused a 9 m radius scour denuded of seagrass. Converted to 2015 USD	Personal Communication (Nov 2014) from Julian O'Mara, SEQ catchments. Estimate that each mooring mitgates a 9m radius area based on Demers et al. (2013) Marine Environmental Research 83(0): 54-62.)	Cost for anti-trawl reefs and opportunity cost of fishery. Anti-trawl reefs: Personal Communication (March 2013) with: David Lennon, Director - Sustainable Oceans International Pty Ltd, www.sustainableoceans.com.au . An added $25,000 permit cost should be included at the end as a 'once off' cost. It is not scalable to area. $45,000 (cost of anti-trawling reefs) divided by 40 years lifespan of ree…	20620	10993
C_LR	Cost of land restoration	$ ha-1	17310.3	Based on calculations from published values for sediment reduction in SE Qld. Converted to 2015 USD	Binney and James 2011 Sharing the Load			17310.3
C_LP	Cost of land protection	$ ha-1	3530.28	Market value of land without dwellings in Lockyer Valley SE QLD. Converted to 2015 USD	Mean predicted sale price of land in Lockyer catchment, for all "natural or relatively natural land" (accoring to land use shapefile of Lockyer from 2012) that is not already in a national park. Note as this includes a lot of land that is grazed but "relatively natural", it may be a large underestimation as some restoration actions would also be needed to increase the quality of land to national …			993505
SS_max	Max tonnes of suspended sediment which can be delivered to bay in a typical year if all riparian areas are cleared	T	350000	At present 80% of the riparian areas have been cleared, and the sediment input to the bay is about 280,000 tonnes per year. Assuming that the relationship is linear, we can assume that if 100% of the riparean areas in the catchment were cleared we would get 350,000 tonnes of sediment per year	http://archive.riversymposium.com/2005/index.php?element=06OLLEYJon			350000
PS_max	Percent of total seagrass habitat which can be protected - indicates limits to the logistical feasibility of protection	%	8.8	2,966 ha in Moreton Bay are appropraite for moorings. 33,520 ha support seagrass or are suitable for seagrass.	SEQ Catchments Pers. Comm.
RS_max	Percent of current seagrass habitat which can be in restoring condition - indicates limits to the logistical feasibility of restoration	%	0.1	16,776 ha of seagrass habitat exist at present. 1% of this habitat = 167 ha. This is a generous estimate of the amount of seagrass which could be restored in a given year, given that most seagrass restoration projects to date have been < 1ha. Under a more conservative scenario, where 0.1% of the seagrass can be restored in a year, then 17 ha would be restored each year - still optimistic compared…
RL_max	Percent of total riparian habitat in the catchment which can be restored - indicates limits to the amount of habitat which can be accessed for restoration	%	100
V_S	Annual ecosystem service value of seagrass	$ ha-1 yr-1	40438.9	Based on Costanza 2014. Adjusted from 1994 USD to 2015 AUD. Based on value for seagrass/algae				19004
V_L	Annual ecosystem service value of riparian	$ ha-1 yr-1	41664.6	Based on Costanza 2014. Adjusted from 1994 USD to 2015 AUD. Based on value for swamps/tidal floodplains				19580
PARAMETERS	Description	Units	Value	Comments	Source	Notes for alternate parameters	Alternate parameters based on anti-trawl protection	Original values	Alternate value
